# Supplementary material for: Crystal structure of 8-hy­droxy­quinolin­ium 2-carboxy-6-nitro­benzoate mono­hydrate
Source: Acta Crystallogr E Crystallogr Commun. 2015 Mar 25;71(Pt 4):o261–2. doi: 10.1107/S205698901500571X (PMC4438817; doi:10.1107/S205698901500571X)
Supplement: Supplementary file 1 [file e-71-0o261-sup1.cif]

##############################################################################
#                                                                            #
# This CIF contains the data in a paper accepted for publication in          #
# Acta Crystallographica Section E. It conforms to the requirements of       #
# Notes for Authors for Acta Crystallographica Section E, and has been       #
# peer reviewed under the auspices of the IUCr Commission on Journals.       #
#                                                                            #
# Full details of the Crystallographic Information File format               #
# are given in the paper "The Crystallographic Information File (CIF):       #
# a New Standard Archive File for Crystallography" by S. R. Hall, F. H.      #
# Allen and I. D. Brown [Acta Cryst. (1991), A47, 655-685].                  #
#                                                                            #
# The current version of the core CIF dictionary is obtainable from          #
# ftp://ftp.iucr.org/pub/cif_core.dic.                                       #
#                                                                            #
# Software is freely available for graphical display of the structure(s)     #
# in this CIF. For information consult the CIF software page                 #
# http://www.iucr.org/resources/cif/software.                                #
#                                                                            #
# This file may be used for bona fide research purposes within the           #
# scientific community so long as proper attribution is given to the journal # 
# article from which it was obtained.                                        #
#                                                                            #
##############################################################################
data_global
_audit_creation_method     SHELXL97
_journal_date_recd_electronic     2015-03-17
_journal_date_accepted     2015-03-20
_journal_name_full     'Acta Crystallographica, Section E'
_journal_year     2015
_journal_volume     71
_journal_issue      4
_journal_page_first     o261
_journal_page_last     o262
_journal_paper_category     HO
_journal_paper_doi     10.1107/S205698901500571X
_journal_coeditor_code     HB7385
_publ_contact_author_name     'G. Chakkaravarthi'
_publ_contact_author_address
;
Department of Physics
CPCL Polytechnic College
Chennai 600 068
India
;
_publ_contact_author_email
                          'chakkaravarthi_2005@yahoo.com, anbu24663@yahoo.co.in'
_publ_contact_author_fax     ?
_publ_contact_author_phone     '09940334668'
_publ_section_title
;
Crystal structure of 8-hydroxyquinolinium 2-carboxy-6-nitrobenzoate monohydrate
;
_publ_section_title_footnote     .
loop_
    _publ_author_name
    _publ_author_address
    'Divya Bharathi, M. '
;
Department of Physics,
Presidency College,
Chennai 600 005,
India
;
    'G. Ahila '
;
Department of Physics,
Presidency College,
Chennai 600 005,
India
;
    'J. Mohana'
;
Department of Physics,
Presidency College,
Chennai 600 005,
India
;
    'G. Chakkaravarthi'
;
Department of Physics,
CPCL Polytechnic College,
Chennai 600 068,
India
;
    'G. Anbalagan'
;
Department of Physics,
Presidency College,
Chennai 600 005,
India
;
data_I
_database_code_depnum_ccdc_archive 'CCDC 1055171'
_audit_creation_method     SHELXL-97
_chemical_name_systematic
;
8-Hydroxyquinolinium 2-carboxy-6-nitrobenzoate monohydrate
;
_chemical_name_common     ?
_chemical_formula_moiety     'C9 H8 N O +, C8 H4 N O6 -, H2 O'
_chemical_formula_sum     'C17 H14 N2 O8'
_chemical_formula_iupac     'C9 H8 N O +, C8 H4 N O6 -, H2 O'
_chemical_formula_weight     374.30
_chemical_melting_point     ?
_symmetry_cell_setting     monoclinic
_symmetry_space_group_name_H-M     'P 21/c'
_symmetry_space_group_name_Hall     '-P 2ybc'
loop_
    _symmetry_equiv_pos_as_xyz
    'x, y, z'
    '-x, y+1/2, -z+1/2'
    '-x, -y, -z'
    'x, -y-1/2, z-1/2'
_cell_length_a     14.4283(5)
_cell_length_b     13.8196(5)
_cell_length_c     8.0483(3)
_cell_angle_alpha     90.00
_cell_angle_beta     101.441(2)
_cell_angle_gamma     90.00
_cell_volume     1572.89(10)
_cell_formula_units_Z     4
_cell_measurement_reflns_used     9900
_cell_measurement_theta_min     2.8
_cell_measurement_theta_max     33.4
_cell_measurement_temperature     295(2)
_exptl_crystal_description     block
_exptl_crystal_colour     colourless
_exptl_crystal_size_max     0.26
_exptl_crystal_size_mid     0.22
_exptl_crystal_size_min     0.18
_exptl_crystal_density_diffrn     1.581
_exptl_crystal_density_meas     ?
_exptl_crystal_density_method     'not measured'
_exptl_crystal_F_000     776
_exptl_absorpt_coefficient_mu     0.128
_exptl_absorpt_correction_type     multi-scan
_exptl_absorpt_process_details
;
(SADABS; Sheldrick, 1996)
;
_exptl_absorpt_correction_T_min     0.9675
_exptl_absorpt_correction_T_max     0.9773
_exptl_special_details     ?
_diffrn_ambient_temperature     295(2)
_diffrn_radiation_type     MoK\a
_diffrn_radiation_wavelength     0.71073
_diffrn_radiation_source     'fine-focus sealed tube'
_diffrn_radiation_monochromator     graphite
_diffrn_measurement_device_type     'Bruker Kappa APEXII CCD'
_diffrn_measurement_method     '\w and \f '
_diffrn_detector_area_resol_mean     ?
_diffrn_reflns_number     58922
_diffrn_reflns_av_R_equivalents     0.0340
_diffrn_reflns_av_sigmaI/netI     0.0361
_diffrn_reflns_theta_min     2.06
_diffrn_reflns_theta_max     36.06
_diffrn_reflns_theta_full     36.06
_diffrn_measured_fraction_theta_max     0.993
_diffrn_measured_fraction_theta_full     0.993
_diffrn_reflns_limit_h_min     -23
_diffrn_reflns_limit_h_max     23
_diffrn_reflns_limit_k_min     -19
_diffrn_reflns_limit_k_max     22
_diffrn_reflns_limit_l_min     -13
_diffrn_reflns_limit_l_max     12
_diffrn_standards_number     0
_diffrn_standards_interval_count     ?
_diffrn_standards_interval_time     0
_diffrn_standards_decay_%     ?
_refine_special_details
;
 Refinement of F^2^ against ALL reflections.  The weighted R-factor wR and
 goodness of fit S are based on F^2^, conventional R-factors R are based
 on F, with F set to zero for negative F^2^. The threshold expression of
 F^2^ > 2sigma(F^2^) is used only for calculating R-factors(gt) etc. and is
 not relevant to the choice of reflections for refinement.  R-factors based
 on F^2^ are statistically about twice as large as those based on F, and R-
 factors based on ALL data will be even larger.
;
_reflns_number_total     7431
_reflns_number_gt     4272
_reflns_threshold_expression     I>2\s(I)
_refine_ls_structure_factor_coef     Fsqd
_refine_ls_matrix_type     full
_refine_ls_R_factor_all     0.1208
_refine_ls_R_factor_gt     0.0602
_refine_ls_wR_factor_gt     0.1378
_refine_ls_wR_factor_ref     0.1755
_refine_ls_goodness_of_fit_ref     1.019
_refine_ls_restrained_S_all     1.019
_refine_ls_number_reflns     7431
_refine_ls_number_parameters     260
_refine_ls_number_restraints     5
_refine_ls_hydrogen_treatment     mixed
_refine_ls_weighting_scheme     calc
_refine_ls_weighting_details
         'calc w=1/[\s^2^(Fo^2^)+(0.0619P)^2^+0.9848P] where P=(Fo^2^+2Fc^2^)/3'
_atom_sites_solution_hydrogens     geom
_atom_sites_solution_primary     direct
_atom_sites_solution_secondary     difmap
_refine_ls_shift/su_max     0.000
_refine_ls_shift/su_mean     0.000
_refine_diff_density_max     0.502
_refine_diff_density_min     -0.380
_refine_ls_extinction_method     none
_refine_ls_extinction_coef     ?
loop_
    _atom_type_symbol
    _atom_type_description
    _atom_type_scat_dispersion_real
    _atom_type_scat_dispersion_imag
    _atom_type_scat_source
    'C' 'C' 0.0033 0.0016
                         'International Tables Vol C Tables 4.2.6.8 and 6.1.1.4'
    'H' 'H' 0.0000 0.0000
                         'International Tables Vol C Tables 4.2.6.8 and 6.1.1.4'
    'N' 'N' 0.0061 0.0033
                         'International Tables Vol C Tables 4.2.6.8 and 6.1.1.4'
    'O' 'O' 0.0106 0.0060
                         'International Tables Vol C Tables 4.2.6.8 and 6.1.1.4'
_computing_data_collection
;
APEX2 (Bruker, 2004)
;
_computing_cell_refinement
;
SAINT (Bruker, 2004)
;
_computing_data_reduction
;
SAINT (Bruker, 2004)
;
_computing_structure_solution
;
SHELXS97 (Sheldrick, 2008)
;
_computing_structure_refinement
;
SHELXL97 (Sheldrick, 2008)
;
_computing_molecular_graphics
;
PLATON (Spek, 2009)
;
_computing_publication_material
;
SHELXL97 (Sheldrick, 2008)
;
loop_
    _atom_site_type_symbol
    _atom_site_label
    _atom_site_fract_x
    _atom_site_fract_y
    _atom_site_fract_z
    _atom_site_U_iso_or_equiv
    _atom_site_adp_type
    _atom_site_calc_flag
    _atom_site_refinement_flags
    _atom_site_occupancy
    _atom_site_symmetry_multiplicity
    _atom_site_disorder_assembly
    _atom_site_disorder_group
    C C1 0.17265(9) 0.48978(9) 0.55989(18) 0.0237(2) Uani d . 1 1 . .
    C C2 0.13410(10) 0.48988(10) 0.70682(19) 0.0262(3) Uani d . 1 1 . .
    C C3 0.06506(11) 0.42272(12) 0.7270(2) 0.0331(3) Uani d . 1 1 . .
    H H3 0.0403 0.4238 0.8252 0.040 Uiso calc R 1 1 . .
    C C4 0.03290(11) 0.35481(12) 0.6037(2) 0.0370(4) Uani d . 1 1 . .
    H H4 -0.0117 0.3091 0.6203 0.044 Uiso calc R 1 1 . .
    C C5 0.06716(11) 0.35508(12) 0.4557(2) 0.0339(3) Uani d . 1 1 . .
    H H5 0.0449 0.3108 0.3702 0.041 Uiso calc R 1 1 . .
    C C6 0.13531(10) 0.42230(10) 0.43632(19) 0.0267(3) Uani d . 1 1 . .
    C C7 0.24827(10) 0.56315(10) 0.53939(18) 0.0249(3) Uani d . 1 1 . .
    C C8 0.16432(11) 0.56359(11) 0.84160(19) 0.0294(3) Uani d . 1 1 . .
    C C9 0.46422(11) 0.34368(10) 0.87844(19) 0.0288(3) Uani d . 1 1 . .
    C C10 0.53122(13) 0.40133(12) 0.8201(2) 0.0377(4) Uani d . 1 1 . .
    H H10 0.5225 0.4680 0.8125 0.045 Uiso calc R 1 1 . .
    C C11 0.60883(13) 0.36137(14) 0.7744(2) 0.0424(4) Uani d . 1 1 . .
    H H11 0.6521 0.4002 0.7341 0.051 Uiso calc R 1 1 . .
    C C12 0.62252(11) 0.26245(14) 0.7886(2) 0.0390(4) Uani d . 1 1 . .
    H H12 0.6752 0.2346 0.7575 0.047 Uiso calc R 1 1 . .
    C C13 0.48139(9) 0.24333(10) 0.89029(18) 0.0247(3) Uani d . 1 1 . .
    C C14 0.41699(10) 0.18003(10) 0.94525(19) 0.0284(3) Uani d . 1 1 . .
    C C15 0.33963(11) 0.21885(13) 0.9934(2) 0.0364(3) Uani d . 1 1 . .
    H H15 0.2978 0.1785 1.0346 0.044 Uiso calc R 1 1 . .
    C C16 0.32192(13) 0.31850(15) 0.9818(2) 0.0432(4) Uani d . 1 1 . .
    H H16 0.2680 0.3428 1.0140 0.052 Uiso calc R 1 1 . .
    C C17 0.38181(13) 0.38061(12) 0.9246(2) 0.0390(4) Uani d . 1 1 . .
    H H17 0.3685 0.4465 0.9160 0.047 Uiso calc R 1 1 . .
    N N1 0.16655(10) 0.42040(10) 0.27386(18) 0.0337(3) Uani d . 1 1 . .
    N N2 0.56126(9) 0.20732(9) 0.84612(17) 0.0305(3) Uani d D 1 1 . .
    H H2 0.5741(15) 0.1450(8) 0.866(3) 0.047(6) Uiso d D 1 1 . .
    O O1 0.22455(12) 0.47889(11) 0.24810(18) 0.0545(4) Uani d . 1 1 . .
    O O2 0.13344(13) 0.35960(13) 0.1701(2) 0.0684(5) Uani d . 1 1 . .
    O O3 0.33312(7) 0.53639(8) 0.57868(15) 0.0318(2) Uani d . 1 1 . .
    O O4 0.22067(8) 0.64521(8) 0.49029(15) 0.0326(2) Uani d . 1 1 . .
    O O5 0.09894(10) 0.57856(11) 0.93152(18) 0.0465(3) Uani d D 1 1 . .
    H H5A 0.1152(18) 0.6216(15) 1.002(3) 0.070 Uiso d D 1 1 . .
    O O6 0.23875(9) 0.60562(10) 0.86357(17) 0.0435(3) Uani d . 1 1 . .
    O O7 0.43930(9) 0.08565(8) 0.94455(17) 0.0378(3) Uani d D 1 1 . .
    H H7 0.3990(13) 0.0519(15) 0.981(3) 0.057 Uiso d D 1 1 . .
    O O8 0.13275(9) 0.78915(10) 0.66412(16) 0.0392(3) Uani d D 1 1 . .
    H H8A 0.1644(15) 0.8061(18) 0.7569(18) 0.059 Uiso d D 1 1 . .
    H H8B 0.1616(16) 0.7423(13) 0.635(3) 0.059 Uiso d D 1 1 . .
loop_
    _atom_site_aniso_label
    _atom_site_aniso_U_11
    _atom_site_aniso_U_22
    _atom_site_aniso_U_33
    _atom_site_aniso_U_12
    _atom_site_aniso_U_13
    _atom_site_aniso_U_23
    C1 0.0214(5) 0.0215(5) 0.0289(6) 0.0023(4) 0.0070(5) 0.0021(5)
    C2 0.0244(6) 0.0266(6) 0.0286(7) 0.0001(5) 0.0074(5) 0.0023(5)
    C3 0.0308(7) 0.0365(8) 0.0344(8) -0.0042(6) 0.0123(6) 0.0047(6)
    C4 0.0300(7) 0.0364(8) 0.0457(9) -0.0096(6) 0.0101(7) 0.0028(7)
    C5 0.0298(7) 0.0321(7) 0.0395(8) -0.0067(6) 0.0064(6) -0.0041(6)
    C6 0.0244(6) 0.0262(6) 0.0304(7) 0.0012(5) 0.0076(5) -0.0007(5)
    C7 0.0269(6) 0.0238(6) 0.0262(6) -0.0013(5) 0.0109(5) -0.0016(5)
    C8 0.0323(7) 0.0301(7) 0.0269(7) 0.0003(5) 0.0084(5) 0.0024(5)
    C9 0.0337(7) 0.0212(6) 0.0294(7) 0.0003(5) 0.0014(5) 0.0015(5)
    C10 0.0465(9) 0.0239(7) 0.0395(8) -0.0065(6) 0.0006(7) 0.0066(6)
    C11 0.0365(8) 0.0441(9) 0.0449(10) -0.0124(7) 0.0041(7) 0.0152(8)
    C12 0.0267(7) 0.0467(9) 0.0441(9) -0.0008(6) 0.0088(6) 0.0120(7)
    C13 0.0249(6) 0.0221(6) 0.0264(6) -0.0004(4) 0.0034(5) 0.0023(5)
    C14 0.0289(7) 0.0256(6) 0.0303(7) -0.0042(5) 0.0052(5) 0.0017(5)
    C15 0.0316(7) 0.0420(9) 0.0371(8) -0.0043(6) 0.0103(6) 0.0004(7)
    C16 0.0377(8) 0.0510(10) 0.0427(9) 0.0119(7) 0.0126(7) -0.0041(8)
    C17 0.0446(9) 0.0305(7) 0.0415(9) 0.0111(7) 0.0072(7) -0.0023(7)
    N1 0.0339(7) 0.0353(7) 0.0334(7) -0.0031(5) 0.0103(5) -0.0067(5)
    N2 0.0281(6) 0.0267(6) 0.0368(7) 0.0031(4) 0.0069(5) 0.0071(5)
    O1 0.0734(10) 0.0545(8) 0.0431(7) -0.0271(7) 0.0301(7) -0.0107(6)
    O2 0.0782(11) 0.0794(12) 0.0555(9) -0.0402(9) 0.0328(8) -0.0384(8)
    O3 0.0249(5) 0.0287(5) 0.0439(6) 0.0004(4) 0.0122(4) -0.0032(4)
    O4 0.0375(6) 0.0241(5) 0.0365(6) 0.0007(4) 0.0084(5) 0.0031(4)
    O5 0.0434(7) 0.0575(8) 0.0442(7) -0.0089(6) 0.0222(6) -0.0169(6)
    O6 0.0428(7) 0.0496(7) 0.0410(7) -0.0147(6) 0.0153(5) -0.0122(6)
    O7 0.0393(6) 0.0232(5) 0.0537(7) -0.0050(4) 0.0161(5) 0.0044(5)
    O8 0.0429(7) 0.0397(7) 0.0361(6) 0.0043(5) 0.0104(5) 0.0014(5)
_geom_special_details
;
 All esds (except the esd in the dihedral angle between two l.s. planes)
 are estimated using the full covariance matrix.  The cell esds are taken
 into account individually in the estimation of esds in distances, angles
 and torsion angles; correlations between esds in cell parameters are only
 used when they are defined by crystal symmetry.  An approximate (isotropic)
 treatment of cell esds is used for estimating esds involving l.s. planes.
;
loop_
    _geom_bond_atom_site_label_1
    _geom_bond_atom_site_label_2
    _geom_bond_site_symmetry_2
    _geom_bond_distance
    _geom_bond_publ_flag
    C1 C6 . 1.392(2) ?
    C1 C2 . 1.4030(19) ?
    C1 C7 . 1.5222(18) ?
    C2 C3 . 1.394(2) ?
    C2 C8 . 1.489(2) ?
    C3 C4 . 1.378(2) ?
    C3 H3 . 0.9300 ?
    C4 C5 . 1.377(2) ?
    C4 H4 . 0.9300 ?
    C5 C6 . 1.384(2) ?
    C5 H5 . 0.9300 ?
    C6 N1 . 1.4654(19) ?
    C7 O4 . 1.2404(17) ?
    C7 O3 . 1.2577(17) ?
    C8 O6 . 1.2028(19) ?
    C8 O5 . 1.3142(19) ?
    C9 C10 . 1.403(2) ?
    C9 C13 . 1.4085(19) ?
    C9 C17 . 1.410(2) ?
    C10 C11 . 1.363(3) ?
    C10 H10 . 0.9300 ?
    C11 C12 . 1.383(3) ?
    C11 H11 . 0.9300 ?
    C12 N2 . 1.318(2) ?
    C12 H12 . 0.9300 ?
    C13 N2 . 1.3655(18) ?
    C13 C14 . 1.4097(19) ?
    C14 O7 . 1.3437(18) ?
    C14 C15 . 1.362(2) ?
    C15 C16 . 1.400(3) ?
    C15 H15 . 0.9300 ?
    C16 C17 . 1.362(3) ?
    C16 H16 . 0.9300 ?
    C17 H17 . 0.9300 ?
    N1 O1 . 1.2106(18) ?
    N1 O2 . 1.2137(19) ?
    N2 H2 . 0.889(9) ?
    O5 H5A . 0.823(10) ?
    O7 H7 . 0.841(9) ?
    O8 H8A . 0.828(10) ?
    O8 H8B . 0.829(10) ?
loop_
    _geom_angle_atom_site_label_1
    _geom_angle_atom_site_label_2
    _geom_angle_atom_site_label_3
    _geom_angle_site_symmetry_1
    _geom_angle_site_symmetry_3
    _geom_angle
    _geom_angle_publ_flag
    C6 C1 C2 . . 116.16(12) ?
    C6 C1 C7 . . 123.58(12) ?
    C2 C1 C7 . . 120.21(12) ?
    C3 C2 C1 . . 120.61(14) ?
    C3 C2 C8 . . 118.90(13) ?
    C1 C2 C8 . . 120.46(12) ?
    C4 C3 C2 . . 121.06(14) ?
    C4 C3 H3 . . 119.5 ?
    C2 C3 H3 . . 119.5 ?
    C5 C4 C3 . . 119.59(14) ?
    C5 C4 H4 . . 120.2 ?
    C3 C4 H4 . . 120.2 ?
    C4 C5 C6 . . 118.98(15) ?
    C4 C5 H5 . . 120.5 ?
    C6 C5 H5 . . 120.5 ?
    C5 C6 C1 . . 123.52(14) ?
    C5 C6 N1 . . 116.10(13) ?
    C1 C6 N1 . . 120.38(12) ?
    O4 C7 O3 . . 125.72(13) ?
    O4 C7 C1 . . 116.86(12) ?
    O3 C7 C1 . . 117.37(12) ?
    O6 C8 O5 . . 124.10(15) ?
    O6 C8 C2 . . 124.14(14) ?
    O5 C8 C2 . . 111.75(13) ?
    C10 C9 C13 . . 117.26(14) ?
    C10 C9 C17 . . 123.74(14) ?
    C13 C9 C17 . . 119.00(14) ?
    C11 C10 C9 . . 121.17(15) ?
    C11 C10 H10 . . 119.4 ?
    C9 C10 H10 . . 119.4 ?
    C10 C11 C12 . . 119.32(15) ?
    C10 C11 H11 . . 120.3 ?
    C12 C11 H11 . . 120.3 ?
    N2 C12 C11 . . 120.37(16) ?
    N2 C12 H12 . . 119.8 ?
    C11 C12 H12 . . 119.8 ?
    N2 C13 C9 . . 119.16(13) ?
    N2 C13 C14 . . 119.89(13) ?
    C9 C13 C14 . . 120.94(13) ?
    O7 C14 C15 . . 126.44(14) ?
    O7 C14 C13 . . 115.32(13) ?
    C15 C14 C13 . . 118.23(14) ?
    C14 C15 C16 . . 121.17(15) ?
    C14 C15 H15 . . 119.4 ?
    C16 C15 H15 . . 119.4 ?
    C17 C16 C15 . . 121.51(16) ?
    C17 C16 H16 . . 119.2 ?
    C15 C16 H16 . . 119.2 ?
    C16 C17 C9 . . 119.08(15) ?
    C16 C17 H17 . . 120.5 ?
    C9 C17 H17 . . 120.5 ?
    O1 N1 O2 . . 122.38(15) ?
    O1 N1 C6 . . 119.10(13) ?
    O2 N1 C6 . . 118.52(14) ?
    C12 N2 C13 . . 122.68(14) ?
    C12 N2 H2 . . 119.6(14) ?
    C13 N2 H2 . . 117.5(14) ?
    C8 O5 H5A . . 110.8(19) ?
    C14 O7 H7 . . 110.7(17) ?
    H8A O8 H8B . . 105(2) ?
loop_
    _geom_torsion_atom_site_label_1
    _geom_torsion_atom_site_label_2
    _geom_torsion_atom_site_label_3
    _geom_torsion_atom_site_label_4
    _geom_torsion_site_symmetry_1
    _geom_torsion_site_symmetry_2
    _geom_torsion_site_symmetry_3
    _geom_torsion_site_symmetry_4
    _geom_torsion
    _geom_torsion_publ_flag
    C6 C1 C2 C3 . . . . 2.4(2) ?
    C7 C1 C2 C3 . . . . -179.76(13) ?
    C6 C1 C2 C8 . . . . -175.78(13) ?
    C7 C1 C2 C8 . . . . 2.0(2) ?
    C1 C2 C3 C4 . . . . 0.0(2) ?
    C8 C2 C3 C4 . . . . 178.20(15) ?
    C2 C3 C4 C5 . . . . -2.1(3) ?
    C3 C4 C5 C6 . . . . 1.7(3) ?
    C4 C5 C6 C1 . . . . 0.8(2) ?
    C4 C5 C6 N1 . . . . -178.24(15) ?
    C2 C1 C6 C5 . . . . -2.9(2) ?
    C7 C1 C6 C5 . . . . 179.40(14) ?
    C2 C1 C6 N1 . . . . 176.16(13) ?
    C7 C1 C6 N1 . . . . -1.6(2) ?
    C6 C1 C7 O4 . . . . 96.24(16) ?
    C2 C1 C7 O4 . . . . -81.38(17) ?
    C6 C1 C7 O3 . . . . -85.96(18) ?
    C2 C1 C7 O3 . . . . 96.42(16) ?
    C3 C2 C8 O6 . . . . 157.79(16) ?
    C1 C2 C8 O6 . . . . -24.0(2) ?
    C3 C2 C8 O5 . . . . -23.5(2) ?
    C1 C2 C8 O5 . . . . 154.77(14) ?
    C13 C9 C10 C11 . . . . 1.0(2) ?
    C17 C9 C10 C11 . . . . -178.83(17) ?
    C9 C10 C11 C12 . . . . -1.1(3) ?
    C10 C11 C12 N2 . . . . -0.1(3) ?
    C10 C9 C13 N2 . . . . 0.3(2) ?
    C17 C9 C13 N2 . . . . -179.84(14) ?
    C10 C9 C13 C14 . . . . -179.04(14) ?
    C17 C9 C13 C14 . . . . 0.8(2) ?
    N2 C13 C14 O7 . . . . -2.0(2) ?
    C9 C13 C14 O7 . . . . 177.38(14) ?
    N2 C13 C14 C15 . . . . 177.96(14) ?
    C9 C13 C14 C15 . . . . -2.7(2) ?
    O7 C14 C15 C16 . . . . -177.32(17) ?
    C13 C14 C15 C16 . . . . 2.8(2) ?
    C14 C15 C16 C17 . . . . -1.0(3) ?
    C15 C16 C17 C9 . . . . -1.0(3) ?
    C10 C9 C17 C16 . . . . -179.12(17) ?
    C13 C9 C17 C16 . . . . 1.0(2) ?
    C5 C6 N1 O1 . . . . 178.42(16) ?
    C1 C6 N1 O1 . . . . -0.7(2) ?
    C5 C6 N1 O2 . . . . -2.0(2) ?
    C1 C6 N1 O2 . . . . 178.93(17) ?
    C11 C12 N2 C13 . . . . 1.5(3) ?
    C9 C13 N2 C12 . . . . -1.6(2) ?
    C14 C13 N2 C12 . . . . 177.75(15) ?
loop_
    _geom_hbond_atom_site_label_D
    _geom_hbond_atom_site_label_H
    _geom_hbond_atom_site_label_A
    _geom_hbond_site_symmetry_A
    _geom_hbond_distance_DH
    _geom_hbond_distance_HA
    _geom_hbond_distance_DA
    _geom_hbond_angle_DHA
    _geom_hbond_publ_flag
    N2 H2 O3 2_646 0.889(9) 2.002(14) 2.8112(16) 151(2) y
    O5 H5A O8 4_576 0.823(10) 1.777(11) 2.5928(18) 171(3) y
    O7 H7 O3 4_566 0.841(9) 1.820(11) 2.6482(15) 168(2) y
    O8 H8B O4 . 0.829(10) 2.067(12) 2.8683(17) 163(2) y
    O8 H8A O4 4_576 0.828(10) 2.009(11) 2.8288(18) 170(2) y
    C11 H11 O1 3_666 0.93 2.42 3.295(2) 156 y
    C12 H12 O6 2_646 0.93 2.48 3.343(2) 155 y
    C16 H16 O2 1_556 0.93 2.52 3.413(2) 160 y
_iucr_refine_instructions_details
;
TITL R1 in P2(1)/c
CELL  0.71073  14.4283  13.8196   8.0483   90.000  101.441   90.000
ZERR     4.00   0.0005   0.0005   0.0003    0.000    0.002    0.000
LATT   1
SYMM  - X, 1/2 + Y, 1/2 - Z
SFAC  C    H    N    O
UNIT  68   56   8    32
MERG   2
OMIT     1   0   0
DFIX     0.82   0.01 O8 H8A
DFIX     0.82   0.01 O8 H8B
DFIX     0.82   0.01 O7 H7
DFIX     0.82   0.01 O5 H5A
DFIX     0.88   0.01 N2 H2
HTAB N2 O7
HTAB O8 O4
HTAB N2 O3_$1
HTAB C12 O4_$1
HTAB C12 O6_$1
HTAB O5 O8_$2
HTAB O8 O4_$2
HTAB O7 O3_$3
HTAB C11 O1_$4
HTAB C16 O2_$5
EQIV $1  1-x,-1/2+y,3/2-z
EQIV $2  x,3/2-y,1/2+z
EQIV $3  x,1/2-y,1/2+z
EQIV $4  1-x,1-y,1-z
EQIV $5  x,y,1+z
FMAP   2
PLAN   20
SIZE     0.18   0.22   0.26
ACTA
BOND   $H
CONF
L.S.  4
TEMP    22.00
WGHT    0.061900    0.984800
FVAR       0.20710
C1    1    0.172650    0.489785    0.559891    11.00000    0.02143    0.02154 =
         0.02888    0.00209    0.00697    0.00232
C2    1    0.134104    0.489878    0.706815    11.00000    0.02440    0.02659 =
         0.02857    0.00229    0.00740    0.00005
C3    1    0.065056    0.422724    0.726958    11.00000    0.03077    0.03653 =
         0.03444    0.00467    0.01226   -0.00419
AFIX  43
H3    2    0.040309    0.423793    0.825201    11.00000   -1.20000
AFIX   0
C4    1    0.032903    0.354813    0.603666    11.00000    0.02996    0.03642 =
         0.04572    0.00278    0.01009   -0.00957
AFIX  43
H4    2   -0.011664    0.309078    0.620266    11.00000   -1.20000
AFIX   0
C5    1    0.067159    0.355077    0.455740    11.00000    0.02980    0.03211 =
         0.03949   -0.00407    0.00635   -0.00671
AFIX  43
H5    2    0.044850    0.310764    0.370178    11.00000   -1.20000
AFIX   0
C6    1    0.135309    0.422303    0.436321    11.00000    0.02443    0.02618 =
         0.03037   -0.00068    0.00756    0.00118
C7    1    0.248273    0.563146    0.539390    11.00000    0.02695    0.02381 =
         0.02618   -0.00156    0.01089   -0.00131
C8    1    0.164316    0.563594    0.841603    11.00000    0.03231    0.03008 =
         0.02686    0.00240    0.00841    0.00029
C9    1    0.464219    0.343676    0.878437    11.00000    0.03372    0.02118 =
         0.02943    0.00149    0.00141    0.00028
C10   1    0.531219    0.401326    0.820120    11.00000    0.04653    0.02392 =
         0.03950    0.00662    0.00062   -0.00648
AFIX  43
H10   2    0.522502    0.467976    0.812513    11.00000   -1.20000
AFIX   0
C11   1    0.608832    0.361373    0.774439    11.00000    0.03651    0.04413 =
         0.04493    0.01525    0.00412   -0.01244
AFIX  43
H11   2    0.652147    0.400245    0.734124    11.00000   -1.20000
AFIX   0
C12   1    0.622520    0.262446    0.788643    11.00000    0.02673    0.04673 =
         0.04413    0.01202    0.00880   -0.00076
AFIX  43
H12   2    0.675241    0.234645    0.757470    11.00000   -1.20000
AFIX   0
C13   1    0.481388    0.243334    0.890292    11.00000    0.02486    0.02214 =
         0.02642    0.00235    0.00338   -0.00036
C14   1    0.416994    0.180029    0.945255    11.00000    0.02892    0.02564 =
         0.03030    0.00169    0.00515   -0.00418
C15   1    0.339627    0.218850    0.993371    11.00000    0.03157    0.04197 =
         0.03706    0.00042    0.01027   -0.00429
AFIX  43
H15   2    0.297824    0.178461    1.034607    11.00000   -1.20000
AFIX   0
C16   1    0.321922    0.318500    0.981843    11.00000    0.03768    0.05105 =
         0.04273   -0.00412    0.01262    0.01192
AFIX  43
H16   2    0.268020    0.342816    1.014045    11.00000   -1.20000
AFIX   0
C17   1    0.381810    0.380607    0.924572    11.00000    0.04459    0.03054 =
         0.04145   -0.00233    0.00723    0.01111
AFIX  43
H17   2    0.368535    0.446480    0.916009    11.00000   -1.20000
AFIX   0
N1    3    0.166546    0.420404    0.273859    11.00000    0.03387    0.03532 =
         0.03342   -0.00669    0.01032   -0.00308
N2    3    0.561261    0.207324    0.846119    11.00000    0.02806    0.02670 =
         0.03680    0.00713    0.00688    0.00306
H2    2    0.574062    0.144973    0.866198    11.00000    0.04727
O1    4    0.224550    0.478891    0.248097    11.00000    0.07343    0.05454 =
         0.04312   -0.01071    0.03008   -0.02710
O2    4    0.133436    0.359600    0.170129    11.00000    0.07823    0.07941 =
         0.05550   -0.03844    0.03283   -0.04021
O3    4    0.333117    0.536388    0.578678    11.00000    0.02489    0.02872 =
         0.04395   -0.00317    0.01216    0.00038
O4    4    0.220675    0.645215    0.490286    11.00000    0.03749    0.02413 =
         0.03655    0.00310    0.00836    0.00075
O5    4    0.098939    0.578562    0.931518    11.00000    0.04343    0.05747 =
         0.04423   -0.01689    0.02224   -0.00890
H5A   2    0.115190    0.621602    1.002022    11.00000   -1.50000
O6    4    0.238754    0.605621    0.863565    11.00000    0.04276    0.04960 =
         0.04098   -0.01217    0.01526   -0.01470
O7    4    0.439304    0.085652    0.944553    11.00000    0.03935    0.02320 =
         0.05374    0.00436    0.01605   -0.00495
H7    2    0.399013    0.051904    0.980711    11.00000   -1.50000
O8    4    0.132752    0.789149    0.664119    11.00000    0.04293    0.03971 =
         0.03612    0.00138    0.01042    0.00426
H8A   2    0.164448    0.806078    0.756886    11.00000   -1.50000
H8B   2    0.161551    0.742255    0.634723    11.00000   -1.50000
HKLF 4
REM  R1 in P2(1)/c
REM R1 =  0.0602 for   4272 Fo > 4sig(Fo)  and  0.1208 for all   7431 data
REM    260 parameters refined using      5 restraints
END
WGHT      0.0622      0.9847
REM Highest difference peak  0.502,  deepest hole -0.380,  1-sigma level  0.062
Q1    1   0.1575  0.4889  0.6420  11.00000  0.05    0.50
Q2    1   0.3710  0.1983  0.9442  11.00000  0.05    0.47
Q3    1   0.4481  0.2266  0.9344  11.00000  0.05    0.43
Q4    1   0.5988  0.3140  0.7900  11.00000  0.05    0.42
Q5    1   0.4704  0.2940  0.8807  11.00000  0.05    0.41
Q6    1   0.5916  0.2384  0.8132  11.00000  0.05    0.41
Q7    1   0.0894  0.3969  0.4235  11.00000  0.05    0.40
Q8    1   0.4578  0.1990  0.9083  11.00000  0.05    0.40
Q9    1   0.1715  0.3317  0.2410  11.00000  0.05    0.39
Q10   1   0.1514  0.4602  0.4985  11.00000  0.05    0.38
Q11   1   0.5228  0.0944  0.8832  11.00000  0.05    0.38
Q12   1   0.3399  0.4845  0.5574  11.00000  0.05    0.37
Q13   1   0.0923  0.4605  0.6983  11.00000  0.05    0.36
Q14   1   0.2417  0.6033  0.4771  11.00000  0.05    0.35
Q15   1   0.2141  0.5305  0.5548  11.00000  0.05    0.35
Q16   1   0.4297  0.3598  0.9231  11.00000  0.05    0.35
Q17   1   0.1744  0.4786  0.2140  11.00000  0.05    0.34
Q18   1   0.0728  0.3505  0.5515  11.00000  0.05    0.33
Q19   1   0.3300  0.2642  1.0095  11.00000  0.05    0.32
Q20   1   0.5798  0.3818  0.8408  11.00000  0.05    0.32
;
