# Supplementary material for: Crystal structure of 8-hy­droxy­quinolin­ium 2-carboxy-6-nitro­benzoate mono­hydrate
Source: Acta Crystallogr E Crystallogr Commun. 2015 Mar 25;71(Pt 4):o261–2. doi: 10.1107/S205698901500571X (PMC4438817; doi:10.1107/S205698901500571X)
Supplement: Supplementary file 2 [file e-71-0o261-Isup2.hkl]

#
# h,k,l, Fc-squared, Fo-squared, sigma(Fo-squared) and status flag
#
data_I
_shelx_title ' R1 in P2(1)/c'
_shelx_refln_list_code          4
_shelx_F_calc_maximum      147.81
_exptl_crystal_F_000       776.00
_reflns_d_resolution_high  0.6037
 
loop_
 _symmetry_equiv_pos_as_xyz
 'x, y, z'
 '-x, y+1/2, -z+1/2'
 '-x, -y, -z'
 'x, -y-1/2, z-1/2'
 
_cell_length_a    14.4283
_cell_length_b    13.8196
_cell_length_c     8.0483
_cell_angle_alpha  90.000
_cell_angle_beta  101.441
_cell_angle_gamma  90.000
 
_shelx_F_squared_multiplier     1.000
 
loop_
 _refln_index_h
 _refln_index_k
 _refln_index_l
 _refln_F_squared_calc
 _refln_F_squared_meas
 _refln_F_squared_sigma
 _refln_observed_status
   2   0   0      116.22      183.60      1.55 o
   3   0   0    12781.32    13162.21     57.85 o
   4   0   0     7735.53     7760.76     31.52 o
   5   0   0      163.41      140.50      1.81 o
   6   0   0        1.22        2.10      0.65 o
   7   0   0        8.04        3.98      0.90 o
   8   0   0      135.92      135.36      2.59 o
   9   0   0     1014.01      971.85      7.59 o
  10   0   0     2617.48     2786.95     17.68 o
  11   0   0      951.99     1161.97     10.32 o
  12   0   0       44.33       75.41      5.77 o
  13   0   0      403.64      419.60      8.39 o
  14   0   0       76.75       84.00      4.55 o
  15   0   0       16.65        5.06      3.35 o
  16   0   0       19.52       22.54      4.15 o
  17   0   0        0.87       -1.68      3.79 o
  18   0   0       41.43       31.79      5.95 o
  19   0   0       37.66       37.03     11.31 o
  20   0   0      181.07      228.48     20.75 o
  21   0   0       23.77       29.16      9.00 o
  22   0   0       23.72       27.78      7.49 o
  23   0   0       17.22        6.53      9.52 o
   1   1   0      121.32       72.60      2.56 o
   2   1   0      212.62      237.46      1.20 o
   3   1   0     3115.62     3386.25     10.54 o
   4   1   0     2577.98     2711.80      8.60 o
   5   1   0       25.00       16.06      0.57 o
   6   1   0      175.30      195.29      1.69 o
   7   1   0     3590.87     3897.82     14.07 o
   8   1   0      209.31      203.18      2.17 o
   9   1   0       16.46       13.97      1.10 o
  10   1   0       66.74       73.95      1.93 o
  11   1   0       56.73       60.14      1.99 o
  12   1   0       29.11       20.66      1.72 o
  13   1   0       61.83       45.90      2.49 o
  14   1   0      371.34      350.58      5.68 o
  15   1   0       76.99       68.07      3.34 o
  16   1   0        1.87       -1.97      2.23 o
  17   1   0       15.48       15.01      2.87 o
  18   1   0        5.33        2.57      2.87 o
  19   1   0        0.33        1.42      4.60 o
  20   1   0       10.42       11.95      5.09 o
  21   1   0        6.02       -1.46      5.69 o
  22   1   0        0.01       -7.21      7.21 o
  23   1   0        1.39       -5.63      5.63 o
   0   2   0      964.95     1137.40      5.72 o
   1   2   0     8672.10     8772.83     28.03 o
   2   2   0     6505.26     6754.95     24.33 o
   3   2   0     3028.90     3087.33     10.53 o
   4   2   0       32.87       22.88      0.64 o
   5   2   0       39.86       27.89      0.74 o
   6   2   0        7.03        1.04      0.50 o
   7   2   0       48.84       42.02      1.13 o
   8   2   0       22.85       16.01      0.95 o
   9   2   0        1.15        0.10      0.93 o
  10   2   0      168.63      172.52      2.78 o
  11   2   0       20.51       11.98      1.46 o
  12   2   0      331.83      344.64      4.50 o
  13   2   0       20.69       24.87      1.98 o
  14   2   0       62.64       60.26      2.85 o
  15   2   0        7.61        9.95      2.27 o
  16   2   0        0.58        0.78      2.27 o
  17   2   0       32.81       35.67      3.23 o
  18   2   0       17.56       13.40      2.71 o
  19   2   0       17.25       16.08      6.09 o
  20   2   0        2.85       -4.64      4.64 o
  21   2   0        9.86       -5.86      5.86 o
  22   2   0        3.15       -4.59      6.30 o
  23   2   0        0.70       -7.56      7.56 o
   1   3   0        0.73        1.47      0.29 o
   2   3   0     1940.27     2191.11      7.61 o
   3   3   0    10003.40    10305.19     34.84 o
   4   3   0     1546.26     1435.10      5.87 o
   5   3   0      542.00      578.05      2.98 o
   6   3   0       23.97       16.22      0.83 o
   7   3   0       36.12       27.48      0.97 o
   8   3   0     3427.24     3726.52     19.15 o
   9   3   0        1.01        3.85      0.99 o
  10   3   0        0.03       -0.95      0.95 o
  11   3   0        9.34       14.14      1.40 o
  12   3   0       25.91       22.78      1.86 o
  13   3   0     2103.30     2139.28     14.07 o
  14   3   0       91.47      127.28     15.23 o
  15   3   0      109.68      108.50      3.34 o
  16   3   0      100.76       93.21      3.36 o
  17   3   0      108.26      107.93      4.05 o
  18   3   0        2.47        3.86      2.68 o
  19   3   0       46.90       51.64      4.77 o
  20   3   0        0.13       -4.61      4.61 o
  21   3   0       16.00       14.23      6.94 o
  22   3   0       10.42        5.50      7.76 o
  23   3   0        2.80        1.03      7.62 o
   0   4   0     4479.85     4763.04     19.73 o
   1   4   0      583.64      597.86      2.60 o
   2   4   0     1364.59     1387.96      5.43 o
   3   4   0        5.83        4.93      0.49 o
   4   4   0      431.91      516.17      2.94 o
   5   4   0      324.87      353.03      2.45 o
   6   4   0     3958.93     4178.07     14.99 o
   7   4   0       19.78       29.11      1.05 o
   8   4   0        0.01        1.62      0.82 o
   9   4   0        6.20        5.24      1.11 o
  10   4   0        2.26       -0.58      1.06 o
  11   4   0        3.19       -1.06      1.23 o
  12   4   0      111.55      110.34      3.25 o
  13   4   0      233.78      214.44      3.93 o
  14   4   0       17.86       21.74      2.11 o
  15   4   0        3.86        4.04      1.94 o
  16   4   0       18.12       13.79      2.33 o
  17   4   0        1.05        0.33      2.38 o
  18   4   0        2.15        0.14      2.64 o
  19   4   0        0.15       -2.09      3.27 o
  20   4   0        7.85        4.65      5.22 o
  21   4   0       17.35       -4.02      8.27 o
  22   4   0        0.60       -0.53      7.73 o
  23   4   0       15.20        6.56      7.72 o
   1   5   0      551.38      522.90      2.59 o
   2   5   0       74.22       88.62      1.11 o
   3   5   0     2288.31     2451.11      9.03 o
   4   5   0     2658.52     2769.19      9.82 o
   5   5   0      393.82      366.58      2.42 o
   6   5   0      503.44      489.87      3.30 o
   7   5   0       64.50       62.23      1.49 o
   8   5   0       90.54      100.85      2.37 o
   9   5   0       70.24       63.94      1.93 o
  10   5   0        1.25       -1.29      1.29 o
  11   5   0       57.98       48.67      2.38 o
  12   5   0      134.94      117.74      3.05 o
  13   5   0      113.61       92.58      2.99 o
  14   5   0        0.29       -0.38      1.74 o
  15   5   0      111.44       90.84      3.32 o
  16   5   0       24.68       24.46      2.66 o
  17   5   0        3.16        2.06      2.51 o
  18   5   0       12.69        5.41      3.04 o
  19   5   0       20.23       21.74      4.55 o
  20   5   0        7.01        4.26      6.06 o
  21   5   0        5.88       -2.37      6.85 o
  22   5   0       42.73       48.53     10.59 o
   0   6   0      901.68      771.84      4.67 o
   1   6   0      153.08      173.19      1.54 o
   2   6   0      558.45      663.57      3.37 o
   3   6   0      500.70      513.72      3.02 o
   4   6   0      115.55       89.29      1.46 o
   5   6   0      646.78      706.70      3.86 o
   6   6   0      124.85      138.35      1.90 o
   7   6   0        0.13        1.44      0.86 o
   8   6   0      237.53      264.10      3.02 o
   9   6   0       77.41       63.34      1.92 o
  10   6   0      122.54      121.31      2.68 o
  11   6   0      373.08      362.29      4.44 o
  12   6   0       96.91       84.47      2.80 o
  13   6   0       15.26       10.63      2.32 o
  14   6   0       12.59       11.52      2.14 o
  15   6   0       62.46       57.12      3.32 o
  16   6   0       59.56       62.80      3.75 o
  17   6   0        0.21        0.51      2.70 o
  18   6   0        1.01       -2.97      2.97 o
  19   6   0        2.77        1.71      4.17 o
  20   6   0       20.75       38.22      6.29 o
  21   6   0       16.73       18.56      8.97 o
  22   6   0       42.39       51.10      9.47 o
   1   7   0      385.54      405.95      2.57 o
   2   7   0       21.90       17.90      0.81 o
   3   7   0      217.97      215.54      1.97 o
   4   7   0       79.32      102.84      1.53 o
   5   7   0      472.12      467.92      3.42 o
   6   7   0       96.15      100.05      1.81 o
   7   7   0      305.24      322.86      3.18 o
   8   7   0        0.37        2.72      1.02 o
   9   7   0        0.32       -1.06      1.06 o
  10   7   0        2.41       -1.21      1.21 o
  11   7   0       30.59       29.37      1.98 o
  12   7   0       75.96       69.77      2.71 o
  13   7   0        3.53        7.78      1.98 o
  14   7   0       40.62       36.33      2.58 o
  15   7   0        0.42        2.71      2.34 o
  16   7   0       17.45       16.69      3.05 o
  17   7   0        0.05       -0.21      2.77 o
  18   7   0       10.39        8.26      3.99 o
  19   7   0       49.46       55.75      5.17 o
  20   7   0       26.64       38.81      5.54 o
  21   7   0       57.75       61.72      7.83 o
  22   7   0        8.84       21.42      9.47 o
   0   8   0        0.91       -0.91      0.91 o
   1   8   0       33.11       35.60      0.98 o
   2   8   0        4.48        1.62      0.73 o
   3   8   0       16.80       20.59      0.99 o
   4   8   0      101.70      105.63      1.85 o
   5   8   0      343.89      345.23      3.09 o
   6   8   0       13.94       12.47      1.09 o
   7   8   0      914.63      881.25      5.80 o
   8   8   0      649.97      596.54      4.82 o
   9   8   0       83.78       67.62      2.01 o
  10   8   0      229.06      228.31      3.13 o
  11   8   0        9.03       10.45      1.66 o
  12   8   0      495.58      494.23      5.37 o
  13   8   0       49.83       45.56      2.47 o
  14   8   0        0.88        0.03      1.87 o
  15   8   0        4.39       -2.40      2.42 o
  16   8   0        3.83        1.58      2.58 o
  17   8   0        1.06        0.98      2.50 o
  18   8   0        1.61        2.83      3.88 o
  19   8   0       12.81       11.20      4.32 o
  20   8   0       46.10       56.03      5.78 o
  21   8   0        1.84        5.02      5.47 o
   1   9   0       21.28       14.80      0.94 o
   2   9   0     1760.88     1748.96      8.18 o
   3   9   0       16.95       21.87      1.19 o
   4   9   0        0.25       -0.89      0.89 o
   5   9   0      348.96      346.37      3.28 o
   6   9   0      377.13      376.97      3.61 o
   7   9   0       18.41       17.51      1.29 o
   8   9   0       30.14       31.49      1.66 o
   9   9   0      584.45      568.53      5.38 o
  10   9   0      133.51      129.50      2.97 o
  11   9   0      105.23       99.97      2.99 o
  12   9   0        4.55        2.41      1.76 o
  13   9   0       30.98       40.43      2.49 o
  14   9   0        0.43       -2.20      2.20 o
  15   9   0        0.51       -1.58      2.34 o
  16   9   0       47.60       56.44      3.69 o
  17   9   0       35.10       46.44      4.53 o
  18   9   0        0.28        1.08      3.91 o
  19   9   0       20.37       23.32      4.76 o
  20   9   0        1.46       -4.88      4.88 o
  21   9   0        0.58       -3.31      6.45 o
   0  10   0        1.26       -0.86      1.28 o
   1  10   0        8.43       13.45      1.08 o
   2  10   0        1.13        4.80      1.09 o
   3  10   0      335.97      369.41      3.40 o
   4  10   0      176.77      168.32      2.54 o
   5  10   0        0.22       -1.13      1.13 o
   6  10   0       32.04       24.33      1.50 o
   7  10   0      689.26      658.00      5.15 o
   8  10   0       76.19       61.81      2.10 o
   9  10   0      128.19      121.79      3.09 o
  10  10   0        3.52        4.44      1.52 o
  11  10   0       18.76       20.67      2.06 o
  12  10   0        5.09        4.06      1.94 o
  13  10   0       27.43       17.10      2.52 o
  14  10   0       21.44       13.99      2.37 o
  15  10   0       10.07       12.79      2.90 o
  16  10   0       49.91       53.94      3.89 o
  17  10   0        2.47        5.42      3.77 o
  18  10   0        0.50       -3.45      3.86 o
  19  10   0       17.02       13.75      5.93 o
  20  10   0        1.70       -5.03      5.03 o
  21  10   0        0.21        0.85      6.67 o
   1  11   0       12.81        9.43      1.45 o
   2  11   0        4.23        0.32      1.11 o
   3  11   0      755.18      698.08      4.99 o
   4  11   0        9.01        6.31      1.31 o
   5  11   0      325.82      319.48      3.72 o
   6  11   0      716.53      685.75      5.60 o
   7  11   0      728.46      723.82      6.11 o
   8  11   0       15.17       12.81      1.80 o
   9  11   0       61.20       49.09      2.41 o
  10  11   0        9.50       13.60      1.79 o
  11  11   0       40.45       39.37      2.57 o
  12  11   0       27.57       20.81      2.50 o
  13  11   0       40.63       49.24      3.05 o
  14  11   0       85.88       85.19      3.92 o
  15  11   0       15.75       13.94      3.03 o
  16  11   0       18.86       17.87      4.29 o
  17  11   0       13.03        9.20      4.18 o
  18  11   0        2.87       -2.08      4.56 o
  19  11   0        0.01       -2.04      5.53 o
  20  11   0        8.62        8.13      6.81 o
   0  12   0      400.95      338.50      5.64 o
   1  12   0       20.47       28.24      1.78 o
   2  12   0      172.58      150.78      2.81 o
   3  12   0      840.38      813.59      6.05 o
   4  12   0       25.62       20.50      2.24 o
   5  12   0       29.54       28.33      1.98 o
   6  12   0        4.91        3.84      1.68 o
   7  12   0       18.24       16.57      1.90 o
   8  12   0       53.32       52.64      2.67 o
   9  12   0      122.29      122.35      3.50 o
  10  12   0        3.65        4.41      1.80 o
  11  12   0       36.12       36.60      2.41 o
  12  12   0        2.62        2.34      2.21 o
  13  12   0       19.85       19.66      2.55 o
  14  12   0        0.02       -2.28      2.67 o
  15  12   0        2.53        5.78      3.27 o
  16  12   0        0.00       -0.24      3.68 o
  17  12   0       17.96       25.07      4.41 o
  18  12   0       23.37       25.93      6.03 o
  19  12   0       17.00       21.65      5.83 o
   1  13   0      519.92      534.10      5.18 o
   2  13   0       27.69       38.40      2.26 o
   3  13   0        6.01       13.08      1.65 o
   4  13   0      921.61      867.96      7.57 o
   5  13   0        6.54        5.32      1.71 o
   6  13   0       99.23       93.33      3.13 o
   7  13   0        1.26       -1.79      1.79 o
   8  13   0       47.64       51.36      2.89 o
   9  13   0       21.42       20.15      2.11 o
  10  13   0       72.10       63.57      2.95 o
  11  13   0       38.59       39.95      2.59 o
  12  13   0        9.41        2.54      2.25 o
  13  13   0        0.58       -2.56      2.56 o
  14  13   0        2.89       -1.25      2.68 o
  15  13   0        0.50       -3.27      3.27 o
  16  13   0       10.82        7.09      3.83 o
  17  13   0        1.47        9.34      5.20 o
  18  13   0        3.72        6.81      4.70 o
  19  13   0       15.09       19.59      6.18 o
   0  14   0      729.45      758.59     10.77 o
   1  14   0      837.30      841.00      7.54 o
   2  14   0        2.16       12.18      1.86 o
   3  14   0      346.59      358.86      4.84 o
   4  14   0      135.45      147.14      3.64 o
   5  14   0       16.00       10.06      1.94 o
   6  14   0        4.05       -0.40      1.99 o
   7  14   0       64.21       60.64      2.90 o
   8  14   0        2.84        3.57      2.05 o
   9  14   0       11.04        9.19      2.12 o
  10  14   0      140.64      150.35      4.69 o
  11  14   0        0.23       -0.35      2.17 o
  12  14   0       47.53       55.43      3.34 o
  13  14   0        4.41        5.17      3.34 o
  14  14   0       34.09       27.26      3.92 o
  15  14   0        1.28        0.07      4.33 o
  16  14   0       13.44       21.34      5.01 o
  17  14   0        1.66        2.70      4.14 o
  18  14   0        4.25        7.45      5.28 o
   1  15   0       91.77      134.95      4.06 o
   2  15   0      225.59      219.58      4.72 o
   3  15   0        7.00       15.85      2.32 o
   4  15   0        0.06        1.35      1.79 o
   5  15   0        2.41       -0.89      1.91 o
   6  15   0        2.77        0.40      1.85 o
   7  15   0      199.98      196.06      4.49 o
   8  15   0       13.70       15.95      2.52 o
   9  15   0       57.97       59.61      3.08 o
  10  15   0        6.33       10.52      2.47 o
  11  15   0      165.69      202.02      5.51 o
  12  15   0        0.48        2.65      2.82 o
  13  15   0       12.40        7.21      3.89 o
  14  15   0        2.97        1.16      4.22 o
  15  15   0        6.23       11.24      4.30 o
  16  15   0        6.80        9.17      4.61 o
  17  15   0        2.37        8.92      5.00 o
   0  16   0       22.44       16.76      4.16 o
   1  16   0       30.96       26.46      2.99 o
   2  16   0       39.34       47.72      3.16 o
   3  16   0        2.78       -1.23      2.15 o
   4  16   0       27.66       29.02      2.92 o
   5  16   0       35.37       34.71      2.87 o
   6  16   0        0.39       -1.94      2.12 o
   7  16   0       11.73       15.95      2.60 o
   8  16   0       56.02       64.41      3.47 o
   9  16   0      182.48      199.06      8.70 o
  10  16   0       53.84       58.00      3.97 o
  11  16   0        2.90        2.27      2.99 o
  12  16   0       11.90        9.69      3.55 o
  13  16   0        0.00       -1.41      3.62 o
  14  16   0        3.77        1.42      4.49 o
  15  16   0       10.42       12.09      4.87 o
  16  16   0       11.31       15.61      6.07 o
   1  17   0      111.39      120.10      5.12 o
   2  17   0       68.34       62.97      3.64 o
   3  17   0       30.44       28.19      3.12 o
   4  17   0       14.23       11.90      2.83 o
   5  17   0        8.58        5.64      2.58 o
   6  17   0       27.76       34.69      3.07 o
   7  17   0       38.78       46.12      3.52 o
   8  17   0        3.96        3.49      2.94 o
   9  17   0       20.92       15.48      3.08 o
  10  17   0        4.32       10.93      3.15 o
  11  17   0        2.16        1.35      3.57 o
  12  17   0       20.51       17.66      4.56 o
  13  17   0        4.88       -4.62      4.63 o
  14  17   0        7.85       13.24      5.23 o
  15  17   0        0.34        2.05      5.68 o
   0  18   0      109.34      101.61     10.43 o
   1  18   0        2.45        4.25      3.14 o
   2  18   0       40.43       45.17      4.21 o
   3  18   0        1.28        3.77      2.68 o
   4  18   0        0.31       -0.35      3.06 o
   5  18   0        1.42        3.90      3.37 o
   6  18   0        2.80       -2.58      3.81 o
   7  18   0        4.32        4.43      3.26 o
   8  18   0       11.55       10.29      3.73 o
   9  18   0        1.15       -4.40      4.40 o
  10  18   0        0.29       -3.38      3.38 o
  11  18   0       11.57        6.23      4.77 o
  12  18   0        4.25       -3.96      3.96 o
  13  18   0        0.80       -4.63      5.14 o
  14  18   0       14.93       16.55      6.01 o
   1  19   0       46.37       37.27      5.87 o
   2  19   0       16.36       17.79      4.19 o
   3  19   0        0.03       -1.13      3.92 o
   4  19   0        7.30       14.10      3.69 o
   5  19   0       80.91       99.03      6.01 o
   6  19   0        6.62       16.74      4.76 o
   7  19   0        0.00       -4.91      4.91 o
   8  19   0       10.15        5.65      4.24 o
   9  19   0        1.81        2.71      3.93 o
  10  19   0        7.52        1.56      4.05 o
  11  19   0        3.19        1.52      4.45 o
  12  19   0        2.06       -0.54      4.33 o
  13  19   0        1.46       -3.75      6.51 o
   0  20   0        6.21        6.39      6.78 o
   1  20   0        9.13        9.89      4.76 o
   2  20   0       17.66       17.82      5.27 o
   3  20   0       25.24       34.01      6.11 o
   4  20   0       87.06      108.32      8.42 o
   5  20   0        1.97       13.72      5.59 o
   6  20   0        0.30        6.13      5.40 o
   7  20   0       10.02        9.57      5.47 o
   8  20   0        0.12        0.04      5.37 o
   9  20   0        0.34        4.80      5.10 o
  10  20   0        0.82        5.41      4.93 o
  11  20   0        3.17        2.24      4.80 o
   1  21   0       13.99       20.37      5.30 o
   2  21   0        2.68        2.25      4.30 o
   3  21   0        0.19        1.95      4.83 o
   4  21   0       16.41       27.28      9.15 o
   5  21   0       22.04       24.61      5.95 o
   6  21   0        0.66        9.65      5.95 o
   7  21   0       11.13       19.83      6.11 o
   8  21   0        5.62       14.98      6.80 o
   9  21   0        0.18       13.74      5.90 o
   0  22   0        2.62        5.14      7.93 o
   1  22   0        0.01        3.02      4.98 o
   2  22   0        0.08        3.68      5.57 o
   3  22   0       17.89       26.39      6.49 o
   4  22   0        5.17       16.02      6.40 o
   5  22   0        2.99        2.49      5.40 o
   6  22   0        0.17        3.67      5.28 o
 -23   1   1        2.54       -5.87      5.87 o
 -22   1   1        0.17       -4.53      4.53 o
 -21   1   1        1.69       -3.75      3.75 o
 -20   1   1       31.90       28.83      4.84 o
 -19   1   1       46.82       44.84      4.66 o
 -18   1   1       11.82        7.79      2.82 o
 -17   1   1        1.85       -2.38      2.79 o
 -16   1   1       36.55       32.85      3.01 o
 -15   1   1        0.30       -2.04      2.04 o
 -14   1   1       71.19       51.33      2.99 o
 -13   1   1       22.56       19.16      1.91 o
 -12   1   1      244.61      269.33      3.87 o
 -11   1   1      794.91      803.79      5.74 o
 -10   1   1      694.04      695.65      5.03 o
  -9   1   1      124.43      125.92      2.06 o
  -8   1   1     1238.02     1343.02      6.41 o
  -7   1   1      291.80      291.06      2.29 o
  -6   1   1      178.51      211.60      1.72 o
  -5   1   1     1473.49     1408.23      5.12 o
  -4   1   1     5124.14     5296.42     15.09 o
  -3   1   1      269.06      297.01      1.96 o
  -2   1   1       21.42       37.12      0.43 o
  -1   1   1       18.01       32.68      0.48 o
   0   1   1     4980.80     5169.09     17.94 o
   1   1   1       18.95       24.76      0.46 o
   2   1   1      700.04      689.14      2.76 o
   3   1   1        8.55       11.84      0.51 o
   4   1   1     1341.52     1470.91      5.51 o
   5   1   1      558.47      528.70      2.78 o
   6   1   1        8.23       20.12      0.81 o
   7   1   1       28.25       16.63      0.89 o
   8   1   1      734.53      767.24      4.72 o
   9   1   1       82.26       68.97      2.05 o
  10   1   1      504.02      497.77      4.63 o
  11   1   1        0.29        1.78      1.23 o
  12   1   1       46.22       41.50      2.05 o
  13   1   1      176.97      167.53      4.04 o
  14   1   1       68.18       71.69      3.08 o
  15   1   1       53.60       49.35      3.02 o
  16   1   1       18.65       14.26      2.50 o
  17   1   1        2.77        2.49      2.39 o
  18   1   1        0.09       -0.92      3.03 o
  19   1   1       44.55       40.20      8.73 o
  20   1   1        4.64        1.95      7.22 o
  21   1   1        0.14       -5.04      5.89 o
  22   1   1        2.90       -3.88      5.54 o
 -23   2   1        0.88       -5.96      5.96 o
 -22   2   1        1.62       -6.17      6.17 o
 -21   2   1        0.02      -14.34     14.34 o
 -20   2   1        0.34       -5.09      5.09 o
 -19   2   1        2.16        7.17      3.69 o
 -18   2   1       46.48       37.02      3.57 o
 -17   2   1       29.72       27.79      3.04 o
 -16   2   1       17.65       11.64      2.35 o
 -15   2   1       82.24       85.36      3.22 o
 -14   2   1       26.01       28.68      2.30 o
 -13   2   1       32.95       42.87      2.67 o
 -12   2   1     1104.12     1117.00      7.47 o
 -11   2   1      220.01      228.04      3.05 o
 -10   2   1      259.37      250.76      2.90 o
  -9   2   1      203.69      212.60      2.52 o
  -8   2   1      282.05      353.10      2.78 o
  -7   2   1      629.05      606.84      3.29 o
  -6   2   1      740.53      705.41      3.27 o
  -5   2   1      600.88      583.58      2.64 o
  -4   2   1       31.73       12.45      0.43 o
  -3   2   1      729.87      754.58      2.98 o
  -2   2   1      143.71      137.83      0.96 o
  -1   2   1     2222.02     2219.65      7.50 o
   0   2   1      682.84      727.64      2.94 o
   1   2   1     1157.83     1238.52      4.56 o
   2   2   1    17039.64    17426.91     61.05 o
   3   2   1    17687.30    17729.09     60.19 o
   4   2   1      133.71      142.32      1.50 o
   5   2   1      387.07      383.73      2.46 o
   6   2   1      128.80      138.57      1.63 o
   7   2   1      543.09      589.02      3.63 o
   8   2   1      611.13      636.13      4.32 o
   9   2   1      508.74      538.26      4.43 o
  10   2   1      103.45      111.41      2.67 o
  11   2   1       66.21       63.72      2.28 o
  12   2   1      216.44      211.48      3.67 o
  13   2   1       14.48       14.65      2.02 o
  14   2   1       65.55       58.06      2.91 o
  15   2   1      340.40      348.91      6.12 o
  16   2   1       55.41       52.58      3.78 o
  17   2   1        9.33        4.52      2.98 o
  18   2   1        0.00       -3.19      3.19 o
  19   2   1        3.51       -1.82      3.50 o
  20   2   1        7.36        1.74      5.32 o
  21   2   1        0.00       -6.00      6.00 o
  22   2   1        1.86       -6.28      6.28 o
 -23   3   1        0.21        0.68      7.31 o
 -22   3   1        6.35       -7.83      7.83 o
 -21   3   1        5.73       -6.87      6.87 o
 -20   3   1        9.27       -1.06      6.30 o
 -19   3   1        0.09       -2.87      4.04 o
 -18   3   1       22.40       17.34      2.97 o
 -17   3   1       10.67        9.08      2.44 o
 -16   3   1      162.77      177.93      4.76 o
 -15   3   1       65.29       76.46      3.48 o
 -14   3   1      984.54      961.58      9.59 o
 -13   3   1       59.28       50.88      2.11 o
 -12   3   1       49.50       48.25      1.82 o
 -11   3   1        6.59        5.14      1.05 o
 -10   3   1      111.07      106.16      2.02 o
  -9   3   1       52.93       66.89      1.59 o
  -8   3   1     2193.28     2351.63      9.51 o
  -7   3   1        6.06        4.29      0.64 o
  -6   3   1      432.71      523.77      2.91 o
  -5   3   1    12581.28    13197.12     55.91 o
  -4   3   1      723.09      793.49      4.30 o
  -3   3   1     1510.39     1672.64      6.27 o
  -2   3   1        7.78        8.17      0.54 o
  -1   3   1      199.47      203.86      1.34 o
   0   3   1      266.29      306.59      1.45 o
   1   3   1     2713.57     3061.72     10.40 o
   2   3   1     6582.39     6908.70     22.70 o
   3   3   1     3429.53     3741.69     13.36 o
   4   3   1     1949.38     1998.23      8.00 o
   5   3   1     1332.59     1403.19      6.33 o
   6   3   1     3830.25     4165.57     15.96 o
   7   3   1      598.46      647.26      4.15 o
   8   3   1       40.06       66.09      2.00 o
   9   3   1       70.86       56.98      1.88 o
  10   3   1       26.85       18.03      1.42 o
  11   3   1       47.76       42.81      2.05 o
  12   3   1      131.11      123.68      3.18 o
  13   3   1       77.86       81.40      3.11 o
  14   3   1       38.78       46.93      2.77 o
  15   3   1       52.10       56.49      3.03 o
  16   3   1        1.12       -1.17      2.27 o
  17   3   1       22.21       10.07      2.82 o
  18   3   1        4.78        0.31      3.00 o
  19   3   1       15.07       10.82      3.89 o
  20   3   1        0.00        1.05      4.09 o
  21   3   1       14.30       14.19      9.66 o
  22   3   1        4.68        2.73      7.73 o
 -23   4   1       42.04       51.89      9.78 o
 -22   4   1        6.52        8.88      7.87 o
 -21   4   1        0.83       -5.93      5.93 o
 -20   4   1        0.63       -2.91      7.67 o
 -19   4   1        5.23       -3.34      5.35 o
 -18   4   1        2.75        3.61      2.52 o
 -17   4   1       23.92       22.06      2.42 o
 -16   4   1       25.58       28.98      2.70 o
 -15   4   1      122.58      105.86      3.50 o
 -14   4   1       29.91       27.75      2.31 o
 -13   4   1        9.42        3.58      1.62 o
 -12   4   1       59.89       50.85      2.04 o
 -11   4   1       26.26       10.44      1.28 o
 -10   4   1       50.76       41.10      1.55 o
  -9   4   1        1.48        0.37      0.84 o
  -8   4   1      115.42      141.43      2.04 o
  -7   4   1      269.60      305.04      2.32 o
  -6   4   1      317.68      389.57      2.61 o
  -5   4   1      601.49      601.02      3.22 o
  -4   4   1     4660.24     4665.22     15.95 o
  -3   4   1       58.16       79.62      1.51 o
  -2   4   1      394.81      310.44      1.80 o
  -1   4   1     2461.64     2461.29      7.79 o
   0   4   1     3444.21     3520.06     10.19 o
   1   4   1       18.05        7.02      0.44 o
   2   4   1     8740.64     9242.38     41.22 o
   3   4   1     1887.27     1851.30      7.70 o
   4   4   1      936.79      932.01      4.23 o
   5   4   1       13.26       12.65      0.76 o
   6   4   1     2928.03     3115.39     12.33 o
   7   4   1        0.03        2.95      0.83 o
   8   4   1      849.73      919.33      6.27 o
   9   4   1       47.24       33.73      1.81 o
  10   4   1       13.51       15.32      1.59 o
  11   4   1       46.22       44.32      2.24 o
  12   4   1        9.91        9.27      1.74 o
  13   4   1      197.68      204.73      4.02 o
  14   4   1      718.34      737.86      7.25 o
  15   4   1        5.80       13.08      2.07 o
  16   4   1       27.69       23.02      2.56 o
  17   4   1        0.61       -0.35      2.36 o
  18   4   1       27.34       20.38      3.76 o
  19   4   1        9.41        5.95      3.82 o
  20   4   1        2.62        0.56      6.78 o
  21   4   1        4.39        1.84      6.32 o
  22   4   1        8.04       -1.26      8.93 o
 -23   5   1        4.66       16.17      9.56 o
 -22   5   1       29.44       35.41      8.03 o
 -21   5   1        0.69       -6.42      6.42 o
 -20   5   1       12.18        5.41      7.95 o
 -19   5   1        0.76       -3.77      5.10 o
 -18   5   1       28.65       24.07      3.24 o
 -17   5   1       19.79       11.60      2.65 o
 -16   5   1       33.82       28.01      2.78 o
 -15   5   1       71.01       54.81      2.84 o
 -14   5   1      120.92      120.55      3.70 o
 -13   5   1       26.58       23.71      2.16 o
 -12   5   1      638.15      591.20      5.33 o
 -11   5   1       24.82       20.89      1.52 o
 -10   5   1       28.10       28.68      1.36 o
  -9   5   1       16.33        9.23      1.01 o
  -8   5   1      122.24      107.50      1.91 o
  -7   5   1      310.37      365.24      2.84 o
  -6   5   1     1787.56     2023.19      7.90 o
  -5   5   1       98.43       99.80      1.39 o
  -4   5   1     1825.26     1920.69      7.67 o
  -3   5   1     1149.38     1210.93      5.13 o
  -2   5   1      755.94      841.03      3.49 o
  -1   5   1      598.18      691.51      2.92 o
   0   5   1     1976.57     2122.10      6.89 o
   1   5   1       31.55       17.25      0.60 o
   2   5   1      432.30      400.78      2.30 o
   3   5   1      490.16      497.56      2.76 o
   4   5   1      140.58      126.16      1.58 o
   5   5   1      525.84      591.42      3.49 o
   6   5   1     1228.00     1387.75      6.51 o
   7   5   1     2095.66     2073.67     10.20 o
   8   5   1       16.31       15.71      1.47 o
   9   5   1        1.76       -0.09      1.16 o
  10   5   1       61.35       49.71      2.13 o
  11   5   1      134.37      122.00      3.16 o
  12   5   1       24.00       20.30      2.00 o
  13   5   1        8.07        8.40      2.23 o
  14   5   1       29.25       24.54      2.28 o
  15   5   1        4.52        3.18      2.24 o
  16   5   1      109.57      111.45      4.61 o
  17   5   1       58.70       57.66      4.53 o
  18   5   1       11.66        8.43      3.47 o
  19   5   1        0.81       -4.01      4.01 o
  20   5   1        0.59       -1.38      5.37 o
  21   5   1        6.52        3.04      6.86 o
  22   5   1        3.54        0.24      7.42 o
 -22   6   1       23.06       47.70      7.78 o
 -21   6   1        9.30       20.85      7.88 o
 -20   6   1       11.24       10.88      6.03 o
 -19   6   1        0.92        2.05      3.70 o
 -18   6   1       35.90       45.10      4.37 o
 -17   6   1       61.13       58.04      4.10 o
 -16   6   1      139.94      137.89      5.20 o
 -15   6   1        8.88        5.93      2.33 o
 -14   6   1      131.42      103.70      4.13 o
 -13   6   1       28.01       29.46      2.24 o
 -12   6   1       14.20       10.97      1.88 o
 -11   6   1      549.45      462.82      4.72 o
 -10   6   1       38.99       45.66      1.87 o
  -9   6   1       53.24       62.20      1.69 o
  -8   6   1      179.43      177.68      2.29 o
  -7   6   1      599.56      601.82      3.74 o
  -6   6   1        6.56        5.95      0.68 o
  -5   6   1       97.20      129.73      1.67 o
  -4   6   1      144.53      160.64      1.89 o
  -3   6   1      850.65      858.58      4.16 o
  -2   6   1     1042.23     1072.22      4.54 o
  -1   6   1     1294.15     1316.68      4.93 o
   0   6   1      559.36      642.71      2.97 o
   1   6   1     3589.04     4006.66     12.27 o
   2   6   1      115.07       98.09      1.24 o
   3   6   1        5.05        2.74      0.79 o
   4   6   1     2303.22     2478.11      9.59 o
   5   6   1     2667.10     2891.73     13.76 o
   6   6   1        3.03        3.34      0.90 o
   7   6   1       55.77       65.50      1.82 o
   8   6   1      474.69      521.46      4.81 o
   9   6   1        8.63       11.85      1.41 o
  10   6   1       29.24       20.88      1.69 o
  11   6   1       51.66       41.76      2.16 o
  12   6   1       86.79       92.38      2.79 o
  13   6   1       61.68       66.74      2.83 o
  14   6   1       39.57       37.42      2.70 o
  15   6   1      110.88      114.64      4.55 o
  16   6   1       15.78       15.61      3.19 o
  17   6   1        0.23       -0.48      2.46 o
  18   6   1       12.60        4.38      3.27 o
  19   6   1        0.06       -1.58      4.52 o
  20   6   1        1.00       -0.99      4.67 o
  21   6   1        6.94       15.73      7.89 o
  22   6   1        3.47        9.17      8.82 o
 -22   7   1        2.46        9.88      8.98 o
 -21   7   1      191.96      263.09     12.61 o
 -20   7   1       65.65       75.73      8.14 o
 -19   7   1        1.65       11.40      3.89 o
 -18   7   1       13.13        8.91      3.05 o
 -17   7   1       45.00       51.53      3.46 o
 -16   7   1       57.92       57.96      3.45 o
 -15   7   1       49.55       36.71      2.93 o
 -14   7   1       23.86       16.73      2.14 o
 -13   7   1       19.51       11.46      1.84 o
 -12   7   1        0.11       -0.50      1.53 o
 -11   7   1       51.74       32.95      1.82 o
 -10   7   1      375.29      348.15      3.70 o
  -9   7   1      113.24      114.63      1.98 o
  -8   7   1       19.09       16.36      1.03 o
  -7   7   1       33.70       43.16      1.32 o
  -6   7   1      351.77      321.57      2.98 o
  -5   7   1      457.26      515.46      3.56 o
  -4   7   1      128.25      122.96      1.60 o
  -3   7   1       11.14        7.27      0.69 o
  -2   7   1       37.69       56.55      1.12 o
  -1   7   1     3392.51     3865.77     12.82 o
   0   7   1        1.98        0.68      0.60 o
   1   7   1     3824.63     4319.09     13.26 o
   2   7   1      359.78      444.89      2.81 o
   3   7   1      126.07      123.03      1.52 o
   4   7   1      198.25      196.74      2.12 o
   5   7   1      631.60      654.89      4.22 o
   6   7   1      325.68      337.83      3.14 o
   7   7   1     1048.19     1071.99      6.58 o
   8   7   1      173.36      200.76      2.91 o
   9   7   1     1046.05     1041.55      6.90 o
  10   7   1      212.65      213.80      3.42 o
  11   7   1      153.16      151.11      3.55 o
  12   7   1        0.34       -1.75      1.75 o
  13   7   1        6.53        7.17      2.06 o
  14   7   1        2.04       -1.89      1.89 o
  15   7   1       75.56       71.38      3.52 o
  16   7   1       28.89       39.95      3.28 o
  17   7   1        0.33       -2.69      2.69 o
  18   7   1        3.86        1.42      4.05 o
  19   7   1       38.69       44.29      5.44 o
  20   7   1        6.50        9.98      5.74 o
  21   7   1        5.41       14.76      7.79 o
 -22   8   1       13.25        8.51     14.34 o
 -21   8   1        0.67        4.35      6.95 o
 -20   8   1        5.35        8.30      4.74 o
 -19   8   1        0.48        1.95      4.26 o
 -18   8   1        0.82       -0.16      3.73 o
 -17   8   1       51.52       72.35      3.94 o
 -16   8   1       27.64       29.46      3.08 o
 -15   8   1       51.74       51.38      3.17 o
 -14   8   1      127.23      103.10      3.70 o
 -13   8   1        0.58       -0.31      1.55 o
 -12   8   1        3.64       -1.12      1.57 o
 -11   8   1       29.82       35.40      1.91 o
 -10   8   1      232.18      241.44      3.23 o
  -9   8   1      199.00      185.24      2.79 o
  -8   8   1     1710.53     1665.97      8.05 o
  -7   8   1      302.61      277.22      3.12 o
  -6   8   1      555.34      527.33      4.25 o
  -5   8   1        1.67       -0.03      0.81 o
  -4   8   1        0.24       -0.72      0.72 o
  -3   8   1      144.20      145.61      1.85 o
  -2   8   1        1.23        3.55      0.69 o
  -1   8   1     1371.79     1360.19      5.90 o
   0   8   1        6.64       22.05      0.94 o
   1   8   1     3206.26     3504.01     12.02 o
   2   8   1      306.33      377.65      2.85 o
   3   8   1       67.93       71.45      1.49 o
   4   8   1      251.64      243.94      2.48 o
   5   8   1      284.98      244.45      2.56 o
   6   8   1      249.02      217.69      2.71 o
   7   8   1       70.97       79.67      2.01 o
   8   8   1      637.41      663.56      5.77 o
   9   8   1      224.97      199.99      3.27 o
  10   8   1      271.25      264.67      3.97 o
  11   8   1      109.39       94.77      2.99 o
  12   8   1       39.93       29.09      2.32 o
  13   8   1       11.60        8.15      2.16 o
  14   8   1        3.52        4.01      2.06 o
  15   8   1      147.17      150.58      4.57 o
  16   8   1       35.47       40.97      3.47 o
  17   8   1        5.69        9.00      3.77 o
  18   8   1        0.04       -4.14      4.14 o
  19   8   1        5.17       -1.02      4.35 o
  20   8   1       22.97       30.86      6.19 o
  21   8   1        0.06       -5.08      7.70 o
 -21   9   1        3.69        7.32      6.09 o
 -20   9   1       24.56       15.95      5.85 o
 -19   9   1        2.00        2.84      4.78 o
 -18   9   1       45.84       54.41      5.09 o
 -17   9   1       22.33       20.26      3.22 o
 -16   9   1       17.12       24.54      2.86 o
 -15   9   1        2.40        0.70      2.19 o
 -14   9   1        7.95        2.38      2.15 o
 -13   9   1       46.95       28.12      2.55 o
 -12   9   1       41.63       32.61      2.36 o
 -11   9   1       17.16       18.74      1.85 o
 -10   9   1       45.73       37.41      1.96 o
  -9   9   1       22.42       16.53      1.44 o
  -8   9   1       68.92       68.11      1.81 o
  -7   9   1       29.69       28.86      1.44 o
  -6   9   1      860.49      852.04      5.56 o
  -5   9   1       89.87       76.36      1.91 o
  -4   9   1      114.65      122.04      2.17 o
  -3   9   1      263.36      270.66      2.78 o
  -2   9   1      102.92      105.81      1.86 o
  -1   9   1       58.01       63.13      1.76 o
   0   9   1      160.65      117.82      1.90 o
   1   9   1        7.53        6.84      1.02 o
   2   9   1       85.05       83.65      1.64 o
   3   9   1        0.00       -0.80      0.80 o
   4   9   1        4.18        1.33      0.91 o
   5   9   1       68.14       74.63      1.82 o
   6   9   1      533.77      498.02      4.03 o
   7   9   1      262.14      240.14      3.69 o
   8   9   1      689.87      681.22      5.33 o
   9   9   1       23.22       29.20      1.94 o
  10   9   1       68.70       66.88      2.52 o
  11   9   1      382.92      391.57      4.97 o
  12   9   1        1.50       -0.43      1.86 o
  13   9   1        0.04        0.15      1.76 o
  14   9   1       30.59       28.36      2.39 o
  15   9   1        3.80        2.04      2.45 o
  16   9   1       12.42       14.53      2.99 o
  17   9   1        8.31        9.30      3.54 o
  18   9   1       18.03       16.99      4.38 o
  19   9   1        0.17       -2.31      4.36 o
  20   9   1        5.86       -2.20      5.24 o
  21   9   1        1.43       -5.76      5.76 o
 -21  10   1        3.73        4.45      6.30 o
 -20  10   1        1.37        3.64      5.96 o
 -19  10   1        0.06        2.95      7.00 o
 -18  10   1       26.98       40.03      6.38 o
 -17  10   1       17.79       23.94      4.33 o
 -16  10   1        0.54        0.50      2.91 o
 -15  10   1        1.89       -1.68      2.28 o
 -14  10   1        4.99        0.49      2.09 o
 -13  10   1       49.22       48.38      3.01 o
 -12  10   1       25.51       19.51      2.14 o
 -11  10   1       21.33       23.93      2.13 o
 -10  10   1       65.30       62.35      2.62 o
  -9  10   1      579.20      590.10      5.38 o
  -8  10   1      167.85      159.85      2.55 o
  -7  10   1      171.24      173.74      3.45 o
  -6  10   1        1.07        1.65      1.17 o
  -5  10   1      111.38       92.78      2.25 o
  -4  10   1     1746.14     1754.47      9.65 o
  -3  10   1      128.92      114.39      2.27 o
  -2  10   1        8.64        2.22      1.00 o
  -1  10   1      155.82      155.67      2.23 o
   0  10   1      145.52      165.30      2.34 o
   1  10   1       16.75       18.05      1.19 o
   2  10   1        1.04        1.42      0.89 o
   3  10   1     1359.60     1330.40      6.71 o
   4  10   1      233.62      210.05      2.78 o
   5  10   1      116.42      117.54      2.30 o
   6  10   1      270.43      255.92      3.23 o
   7  10   1      802.55      775.58      6.16 o
   8  10   1       43.92       49.75      2.15 o
   9  10   1       20.85       23.42      1.93 o
  10  10   1       33.67       31.01      2.26 o
  11  10   1       14.90       15.00      2.03 o
  12  10   1       19.73       19.00      2.12 o
  13  10   1       87.59       89.50      3.44 o
  14  10   1       27.82       23.00      2.73 o
  15  10   1       43.81       53.24      3.76 o
  16  10   1        1.23       -0.12      3.33 o
  17  10   1        6.57        9.60      4.23 o
  18  10   1        4.97        3.55      4.10 o
  19  10   1        1.10       -4.47      4.47 o
  20  10   1        0.58       -5.54      5.54 o
 -20  11   1        8.27       11.80      5.38 o
 -19  11   1        0.92       -0.04      4.47 o
 -18  11   1        0.51        2.32      4.54 o
 -17  11   1       55.96       65.95      6.04 o
 -16  11   1       85.12       86.90      4.58 o
 -15  11   1       76.77       98.50      4.44 o
 -14  11   1       12.66       16.00      2.57 o
 -13  11   1       37.18       41.77      3.06 o
 -12  11   1      214.81      203.03      4.45 o
 -11  11   1      112.31      109.62      3.50 o
 -10  11   1        4.02        5.11      1.62 o
  -9  11   1       64.15       54.29      2.45 o
  -8  11   1        8.82        7.26      1.65 o
  -7  11   1       53.49       50.44      2.27 o
  -6  11   1        9.85        3.49      1.38 o
  -5  11   1       68.07       62.49      2.09 o
  -4  11   1      103.99       99.14      3.42 o
  -3  11   1      253.46      262.74      3.35 o
  -2  11   1      501.60      469.33      4.38 o
  -1  11   1        0.10        0.18      1.23 o
   0  11   1       75.58       64.79      1.92 o
   1  11   1      105.22       96.78      2.16 o
   2  11   1        2.22       -0.09      0.96 o
   3  11   1      616.78      577.74      4.28 o
   4  11   1      783.86      804.44      5.74 o
   5  11   1      327.14      331.16      3.79 o
   6  11   1       28.62       28.69      2.03 o
   7  11   1     2066.10     2046.82     13.24 o
   8  11   1        0.11        5.36      1.57 o
   9  11   1      178.51      181.44      3.75 o
  10  11   1        9.78        4.42      1.95 o
  11  11   1        3.32       -1.83      1.83 o
  12  11   1        5.57        2.31      2.06 o
  13  11   1        6.90        4.13      2.31 o
  14  11   1       43.72       46.26      3.51 o
  15  11   1        0.04        3.44      3.31 o
  16  11   1        5.72        5.79      4.10 o
  17  11   1        2.51        6.01      4.31 o
  18  11   1       19.56       18.54      4.74 o
  19  11   1        1.36       -5.44      5.44 o
  20  11   1        1.93       -3.05      8.07 o
 -20  12   1        5.03       -3.82      6.54 o
 -19  12   1       20.72       26.90      6.54 o
 -18  12   1       19.88       16.12      6.07 o
 -17  12   1        0.08        7.75      5.30 o
 -16  12   1       33.90       39.69      5.56 o
 -15  12   1        1.95        0.04      2.61 o
 -14  12   1        2.02       -2.38      2.38 o
 -13  12   1        0.04       -0.31      2.38 o
 -12  12   1       20.61       18.81      2.34 o
 -11  12   1       31.81       28.57      2.27 o
 -10  12   1       43.76       37.40      2.38 o
  -9  12   1       61.59       52.48      2.88 o
  -8  12   1        2.52        1.89      1.82 o
  -7  12   1      556.89      560.71      6.86 o
  -6  12   1      264.81      253.13      3.93 o
  -5  12   1      845.81      785.80      6.66 o
  -4  12   1      320.40      295.15      3.90 o
  -3  12   1        0.31       -0.88      1.30 o
  -2  12   1        1.45        4.01      1.84 o
  -1  12   1        4.58        2.95      1.42 o
   0  12   1        3.86       -1.46      1.46 o
   1  12   1      173.86      168.96      3.33 o
   2  12   1        7.60        5.56      1.45 o
   3  12   1     1107.37     1051.54      6.38 o
   4  12   1     1110.21     1087.28      7.01 o
   5  12   1       23.69       22.49      2.12 o
   6  12   1      200.07      178.69      3.66 o
   7  12   1        0.48       -0.79      1.80 o
   8  12   1       11.07       15.93      1.94 o
   9  12   1        6.13        6.77      1.91 o
  10  12   1        0.10       -0.66      1.79 o
  11  12   1        0.01       -1.07      1.86 o
  12  12   1       16.72       20.98      2.50 o
  13  12   1        0.20       -0.62      2.36 o
  14  12   1       25.90       22.54      3.95 o
  15  12   1       10.94       13.37      3.65 o
  16  12   1       33.62       39.68      5.71 o
  17  12   1        6.41        1.22      3.73 o
  18  12   1        0.78       -0.80      5.62 o
  19  12   1        4.52        6.06      6.63 o
 -19  13   1       61.82       74.81      8.87 o
 -18  13   1       14.56       18.00      6.45 o
 -17  13   1        0.33        0.99      4.18 o
 -16  13   1       18.20       22.38      4.48 o
 -15  13   1        3.08        0.71      3.53 o
 -14  13   1        1.28       -2.59      2.59 o
 -13  13   1       23.76       22.01      2.68 o
 -12  13   1       14.23       11.28      2.42 o
 -11  13   1       42.89       47.33      2.91 o
 -10  13   1       26.45       24.71      2.31 o
  -9  13   1        9.33       11.73      1.94 o
  -8  13   1        4.40        9.70      2.08 o
  -7  13   1        0.01       -0.43      1.68 o
  -6  13   1       50.80       50.10      2.59 o
  -5  13   1      298.43      312.69      4.75 o
  -4  13   1      102.46      102.49      3.59 o
  -3  13   1       19.14       10.47      1.77 o
  -2  13   1       24.70       18.69      2.00 o
  -1  13   1        0.00       -1.56      1.56 o
   0  13   1      360.85      339.66      4.40 o
   1  13   1      141.37      138.79      3.34 o
   2  13   1      225.59      196.11      3.48 o
   3  13   1       96.58      120.61      3.15 o
   4  13   1        3.07        5.51      1.85 o
   5  13   1       10.85        7.49      1.65 o
   6  13   1        1.43       -1.52      1.59 o
   7  13   1       19.89       11.45      1.97 o
   8  13   1        3.92        1.91      1.91 o
   9  13   1        5.85        3.64      1.92 o
  10  13   1       20.62       18.07      2.30 o
  11  13   1       34.11       36.85      2.72 o
  12  13   1       14.39       10.59      2.51 o
  13  13   1       10.68        6.65      2.88 o
  14  13   1       40.27       44.07      4.09 o
  15  13   1        5.30        1.77      3.25 o
  16  13   1       37.81       44.57      7.29 o
  17  13   1        0.13        9.27      4.68 o
  18  13   1       11.46       13.73      5.92 o
 -18  14   1        2.43       12.01      5.38 o
 -17  14   1        9.39       17.65      4.77 o
 -16  14   1        6.48        4.95      4.26 o
 -15  14   1       42.82       43.10      6.11 o
 -14  14   1       13.38        9.98      3.56 o
 -13  14   1        0.59       -2.88      2.88 o
 -12  14   1       43.53       51.54      3.19 o
 -11  14   1       55.69       66.17      3.30 o
 -10  14   1       15.96       13.45      2.29 o
  -9  14   1        8.01        2.88      1.91 o
  -8  14   1        1.14        0.19      1.90 o
  -7  14   1        2.12        0.97      1.99 o
  -6  14   1       28.30       32.97      2.44 o
  -5  14   1       33.65       36.32      2.41 o
  -4  14   1        3.30        0.98      1.78 o
  -3  14   1      108.33       87.73      3.19 o
  -2  14   1       70.84       50.19      2.73 o
  -1  14   1      219.48      186.50      4.28 o
   0  14   1       18.61       17.41      2.08 o
   1  14   1      115.02      117.85      3.40 o
   2  14   1       21.35       19.62      1.95 o
   3  14   1       38.70       42.36      2.22 o
   4  14   1       10.33        4.06      1.66 o
   5  14   1        6.60        5.83      1.88 o
   6  14   1        5.15        2.94      1.85 o
   7  14   1        0.41       -1.77      1.77 o
   8  14   1        1.05       -1.13      2.08 o
   9  14   1        4.38        3.00      1.92 o
  10  14   1       33.74       37.09      2.76 o
  11  14   1        1.80       -0.14      2.13 o
  12  14   1        2.54        0.51      2.34 o
  13  14   1        3.75       -0.17      3.10 o
  14  14   1        0.02        1.60      3.25 o
  15  14   1        5.06        6.84      4.48 o
  16  14   1        0.47       -4.32      4.32 o
  17  14   1       27.16       34.71      6.50 o
  18  14   1        4.90       22.97      7.30 o
 -17  15   1       18.97       26.46      5.23 o
 -16  15   1        1.17        9.77      5.99 o
 -15  15   1        0.01       -2.32      4.04 o
 -14  15   1        1.46        3.43      4.19 o
 -13  15   1       11.34        6.04      3.34 o
 -12  15   1        0.91        0.73      2.79 o
 -11  15   1        0.49       -2.11      2.43 o
 -10  15   1      108.62      117.48      4.44 o
  -9  15   1        5.38        4.87      2.27 o
  -8  15   1        6.29        4.21      2.08 o
  -7  15   1       13.77       18.29      2.42 o
  -6  15   1       69.54       66.47      3.14 o
  -5  15   1      103.08      105.01      3.51 o
  -4  15   1       26.21       22.26      2.31 o
  -3  15   1        1.50        0.47      1.98 o
  -2  15   1        5.92        8.13      2.14 o
  -1  15   1       33.23       30.89      2.61 o
   0  15   1       35.91       32.35      2.95 o
   1  15   1        2.77        3.76      2.00 o
   2  15   1        4.67        6.11      1.97 o
   3  15   1      102.12       76.64      3.33 o
   4  15   1      250.42      240.55      4.93 o
   5  15   1        1.48        1.95      1.99 o
   6  15   1       28.93       27.23      2.59 o
   7  15   1       25.05       17.35      2.47 o
   8  15   1        4.67        0.10      2.07 o
   9  15   1       11.85        8.42      2.29 o
  10  15   1        0.58        1.74      2.65 o
  11  15   1        2.96        2.17      3.09 o
  12  15   1       13.33       11.78      4.16 o
  13  15   1       21.82       21.39      4.66 o
  14  15   1       25.09       21.19      4.37 o
  15  15   1        0.05       -0.03      4.51 o
  16  15   1       25.64       32.73      5.81 o
  17  15   1        0.51        5.64      6.92 o
 -17  16   1        6.91        6.76     12.12 o
 -16  16   1       20.28       41.20      5.77 o
 -15  16   1       53.15       65.24      6.15 o
 -14  16   1        0.00       -4.25      4.25 o
 -13  16   1        5.68       -1.87      3.64 o
 -12  16   1        0.02       -0.42      3.40 o
 -11  16   1        8.64        8.87      3.33 o
 -10  16   1       11.63       10.95      2.81 o
  -9  16   1       21.36       29.61      2.84 o
  -8  16   1        3.91        7.02      2.37 o
  -7  16   1       52.81       63.86      3.25 o
  -6  16   1       11.36       13.10      2.41 o
  -5  16   1       40.97       45.55      2.83 o
  -4  16   1       33.95       35.32      3.05 o
  -3  16   1       44.96       48.46      3.12 o
  -2  16   1       58.90       47.44      2.95 o
  -1  16   1        0.23       -0.73      2.29 o
   0  16   1        0.00       -2.04      2.43 o
   1  16   1      108.11       98.75      4.34 o
   2  16   1       55.62       52.54      3.26 o
   3  16   1      190.15      191.24      5.14 o
   4  16   1       57.71       73.29      3.78 o
   5  16   1      138.37      161.33      5.46 o
   6  16   1        3.48        1.44      2.32 o
   7  16   1        4.86        3.72      2.56 o
   8  16   1       90.96       76.30      3.82 o
   9  16   1        3.06        3.77      2.80 o
  10  16   1        1.28       -2.33      2.89 o
  11  16   1       81.70       87.82      6.76 o
  12  16   1        9.18        8.66      4.08 o
  13  16   1        1.12       -4.48      4.48 o
  14  16   1        0.83       -3.25      4.24 o
  15  16   1        0.39       -1.84      5.21 o
  16  16   1       10.40       21.01      5.96 o
 -15  17   1        0.44        0.76      4.90 o
 -14  17   1        3.60        4.75      4.51 o
 -13  17   1        5.70       -1.80      3.88 o
 -12  17   1        0.32        1.17      3.94 o
 -11  17   1        0.42       -3.41      3.41 o
 -10  17   1        5.46        7.17      3.15 o
  -9  17   1        3.96        3.34      3.03 o
  -8  17   1      116.68      135.32      5.02 o
  -7  17   1        0.20        7.30      2.64 o
  -6  17   1        0.23        2.44      2.40 o
  -5  17   1      144.81      148.28      5.09 o
  -4  17   1        0.25       -2.17      2.30 o
  -3  17   1       89.89      109.67      4.70 o
  -2  17   1       81.93       92.42      4.77 o
  -1  17   1       28.49       29.17      3.45 o
   0  17   1       86.49       86.26      5.26 o
   1  17   1       56.57       55.16      4.11 o
   2  17   1       64.18       58.73      3.56 o
   3  17   1        6.82       11.31      2.71 o
   4  17   1       66.65       69.39      3.92 o
   5  17   1        7.41        4.61      2.62 o
   6  17   1        0.67        0.06      2.62 o
   7  17   1       42.06       46.28      3.82 o
   8  17   1        6.00       10.08      3.22 o
   9  17   1       66.67       74.88      4.55 o
  10  17   1       11.83        8.69      3.53 o
  11  17   1        9.53        9.68      4.01 o
  12  17   1       56.68       69.00      6.43 o
  13  17   1        2.13        2.99      4.83 o
  14  17   1       21.43       24.32      5.99 o
  15  17   1        3.61        9.80      5.74 o
 -14  18   1       12.65       10.11      5.32 o
 -13  18   1        5.45        3.10      4.31 o
 -12  18   1        4.03       -4.14      4.14 o
 -11  18   1        0.01       -3.19      5.57 o
 -10  18   1        4.43       -3.67      3.69 o
  -9  18   1        6.39        4.66      3.66 o
  -8  18   1        3.05       -3.09      3.09 o
  -7  18   1       23.46       26.75      3.73 o
  -6  18   1        0.01       -0.60      2.93 o
  -5  18   1       27.59       29.36      3.61 o
  -4  18   1       16.13       19.49      3.49 o
  -3  18   1       20.91       23.39      3.59 o
  -2  18   1       14.78       12.58      4.19 o
  -1  18   1        7.39        4.22      3.63 o
   0  18   1        4.78        5.01      3.16 o
   1  18   1       32.71       30.03      3.79 o
   2  18   1        2.56        5.25      3.21 o
   3  18   1      107.60      121.18      4.96 o
   4  18   1      219.10      250.27      8.00 o
   5  18   1        0.27        2.70      3.23 o
   6  18   1       55.28       51.09      5.00 o
   7  18   1       33.64       32.84      4.04 o
   8  18   1        1.84       -0.49      3.49 o
   9  18   1        3.40       -2.34      3.42 o
  10  18   1        0.01       -3.67      3.67 o
  11  18   1        0.00       -3.82      3.82 o
  12  18   1        1.22        2.82      4.98 o
  13  18   1        0.02        1.05      5.24 o
  14  18   1        1.74       -0.70     12.36 o
 -13  19   1        0.00       -4.16      4.54 o
 -12  19   1        0.69       -1.36      4.26 o
 -11  19   1        4.84       -1.88      4.00 o
 -10  19   1        4.86       -3.70      3.70 o
  -9  19   1        1.11        1.35      3.77 o
  -8  19   1        1.16        1.16      3.76 o
  -7  19   1       14.16       15.71      4.86 o
  -6  19   1        3.58       -4.32      4.32 o
  -5  19   1        6.13        5.44      4.50 o
  -4  19   1       95.16       95.24      5.54 o
  -3  19   1       60.27       90.06      7.66 o
  -2  19   1       57.34       80.84      6.88 o
  -1  19   1       88.90      104.50      7.72 o
   0  19   1       39.64       27.50      4.98 o
   1  19   1        1.49       -2.89      4.74 o
   2  19   1        8.63        6.95      4.76 o
   3  19   1       16.80       31.21      5.74 o
   4  19   1       51.40       52.36      6.50 o
   5  19   1        0.65        2.82      4.40 o
   6  19   1        0.91        8.61      5.08 o
   7  19   1       13.21       25.02      5.62 o
   8  19   1        6.56        0.44      4.22 o
   9  19   1        7.48       -0.57      4.78 o
  10  19   1        2.22        2.00      5.78 o
  11  19   1       10.30       -0.87      5.20 o
  12  19   1        3.81       -3.15      6.39 o
 -11  20   1        0.11        3.62      4.36 o
 -10  20   1        9.09       26.37      4.89 o
  -9  20   1        9.08       15.32      5.38 o
  -8  20   1        2.53        0.40      4.39 o
  -7  20   1        0.69       -4.33      4.33 o
  -6  20   1        0.32       -3.64      4.19 o
  -5  20   1       50.12       68.53      6.26 o
  -4  20   1       37.27       53.71      6.51 o
  -3  20   1        9.37       20.42      5.97 o
  -2  20   1       14.24       11.84      5.30 o
  -1  20   1        1.41       11.39      5.49 o
   0  20   1       10.58       14.79      5.23 o
   1  20   1        3.09        4.96      5.36 o
   2  20   1       45.84       59.99      6.44 o
   3  20   1      105.15      122.14      8.37 o
   4  20   1        0.55       15.06      6.24 o
   5  20   1      244.81      317.15     15.88 o
   6  20   1       33.01       55.92      8.05 o
   7  20   1       29.50       40.44      6.57 o
   8  20   1        0.00        2.70      5.59 o
   9  20   1        0.58       -1.21      5.47 o
  10  20   1        0.02       -1.20      5.21 o
  -9  21   1        1.76        7.44      4.87 o
  -8  21   1        1.63       -1.37      4.75 o
  -7  21   1       17.34       15.41      5.35 o
  -6  21   1        1.39       -1.06      4.75 o
  -5  21   1        0.24        2.32      4.99 o
  -4  21   1        5.78       14.27      9.29 o
  -3  21   1       24.00       25.58      6.00 o
  -2  21   1       34.94       45.17      6.85 o
  -1  21   1        0.01        7.12      5.69 o
   0  21   1       22.96       22.78      6.22 o
   1  21   1        3.93       11.82      5.95 o
   2  21   1        8.21        5.67      5.59 o
   3  21   1        7.64        2.81      7.10 o
   4  21   1        1.43       -1.98      4.96 o
   5  21   1       31.69       48.64      7.10 o
   6  21   1        0.21       11.84      5.74 o
   7  21   1        4.36        5.72      5.90 o
   8  21   1        8.33       13.04      7.37 o
  -6  22   1        0.03       -1.03      5.39 o
  -5  22   1        9.63        7.58      6.35 o
  -4  22   1       17.82       27.05      8.31 o
  -3  22   1       14.93       13.01      6.21 o
  -2  22   1        1.58        2.79      5.74 o
  -1  22   1        0.83       -1.08      5.17 o
   0  22   1       16.78       21.00      6.44 o
   1  22   1        3.99        9.31      6.06 o
   2  22   1        0.02        1.71      5.84 o
   3  22   1        0.06       -2.74      5.05 o
   4  22   1        0.01       -5.38      5.38 o
   5  22   1        2.58        9.91      5.79 o
 -23   0   2       10.85       10.39      7.23 o
 -22   0   2        7.75        5.43      7.83 o
 -21   0   2        0.03       -7.28      7.28 o
 -20   0   2       37.72       51.43      7.51 o
 -19   0   2        1.27       -0.61      3.79 o
 -18   0   2        4.70        5.45      3.73 o
 -17   0   2        1.36       -3.20      3.20 o
 -16   0   2       49.09       55.84      5.92 o
 -15   0   2       86.00       75.39      6.02 o
 -14   0   2      257.11      291.29      7.86 o
 -13   0   2      889.15      883.45     10.31 o
 -12   0   2     1091.32      978.30     10.49 o
 -11   0   2        3.46        3.26      1.64 o
 -10   0   2      881.83      836.11      9.36 o
  -9   0   2     3231.13     3246.09     21.82 o
  -8   0   2       62.94       33.53      1.62 o
  -7   0   2        2.28        1.45      0.86 o
  -6   0   2      942.55      829.67      5.90 o
  -5   0   2     5617.41     6095.03     26.30 o
  -4   0   2     2015.93     2087.72     10.24 o
  -3   0   2     5702.60     6123.06     36.88 o
  -2   0   2       33.19       53.54      0.99 o
  -1   0   2     1293.75     1344.86      6.46 o
   0   0   2     1075.47     1332.48      7.64 o
   1   0   2     1040.06     1172.28      6.84 o
   2   0   2      587.17      706.48      4.59 o
   3   0   2     2675.51     2797.21     13.14 o
   4   0   2        1.28        3.82      0.92 o
   5   0   2      516.79      582.34      4.41 o
   6   0   2       11.86       10.14      1.12 o
   7   0   2      809.61      877.20      6.66 o
   8   0   2     1642.70     1759.03     12.62 o
   9   0   2      535.30      581.40      6.58 o
  10   0   2      272.37      280.50      4.91 o
  11   0   2        7.23       12.46      2.36 o
  12   0   2       92.90       82.85      4.45 o
  13   0   2       24.11       20.32      3.23 o
  14   0   2        7.00        1.81      4.29 o
  15   0   2       50.86       38.30      3.83 o
  16   0   2      146.06      161.84      9.42 o
  17   0   2        0.19       -0.49      3.88 o
  18   0   2        1.89       -4.27      5.31 o
  19   0   2        1.32        3.03     12.59 o
  20   0   2       19.37        8.86     13.29 o
  21   0   2        4.12       -8.16     12.82 o
  22   0   2        6.68       -0.23     13.99 o
 -23   1   2        0.15       -4.21      4.21 o
 -22   1   2        0.51       -2.90      4.81 o
 -21   1   2        8.68       -5.48      5.48 o
 -20   1   2       84.68       95.48      5.88 o
 -19   1   2       27.86       36.30      3.59 o
 -18   1   2        7.18        8.31      3.12 o
 -17   1   2       12.77       13.73      3.13 o
 -16   1   2      245.94      256.02      5.46 o
 -15   1   2       30.48       26.30      2.50 o
 -14   1   2        0.15       -1.13      1.83 o
 -13   1   2        8.64        6.43      1.60 o
 -12   1   2       77.90       77.59      2.25 o
 -11   1   2        1.48        2.37      1.10 o
 -10   1   2       93.20       87.73      1.95 o
  -9   1   2       19.39       13.05      1.02 o
  -8   1   2        3.23        2.37      0.65 o
  -7   1   2      756.01      767.15      3.83 o
  -6   1   2       25.69       22.77      0.70 o
  -5   1   2      619.94      655.50      3.01 o
  -4   1   2      335.73      332.87      1.93 o
  -3   1   2     2044.42     2111.27      7.09 o
  -2   1   2     1444.98     1414.49      4.92 o
  -1   1   2     4063.47     4512.14     14.39 o
   0   1   2     8131.26     8395.31     29.47 o
   1   1   2    20612.59    21184.95     78.86 o
   2   1   2    21847.30    22748.46     77.49 o
   3   1   2     8823.66     9511.98     29.61 o
   4   1   2      629.39      686.25      3.34 o
   5   1   2       97.78       85.86      1.37 o
   6   1   2      102.28      111.28      1.61 o
   7   1   2        4.71        2.53      0.85 o
   8   1   2      243.93      244.92      3.03 o
   9   1   2        0.92        0.49      1.02 o
  10   1   2       31.13       28.79      1.66 o
  11   1   2        5.27        1.69      1.35 o
  12   1   2       16.06        5.55      1.72 o
  13   1   2       14.62       16.76      2.14 o
  14   1   2       50.84       48.62      2.83 o
  15   1   2      178.28      179.63      4.90 o
  16   1   2        0.21        3.42      2.25 o
  17   1   2       17.55       21.65      3.70 o
  18   1   2        0.11       -4.16      4.16 o
  19   1   2        2.25       -2.16      7.62 o
  20   1   2        0.03       -8.41      8.41 o
  21   1   2       15.48        9.86      9.48 o
  22   1   2        9.96       -2.93      9.26 o
 -23   2   2        0.49       -0.20      4.36 o
 -22   2   2        1.06       -4.69      4.69 o
 -21   2   2        2.73       -4.86      4.86 o
 -20   2   2       10.27       16.52      6.33 o
 -19   2   2        0.00       -1.56      3.60 o
 -18   2   2       23.75       15.77      3.58 o
 -17   2   2       43.34       51.74      3.64 o
 -16   2   2       55.02       52.20      3.35 o
 -15   2   2        1.47        2.58      1.94 o
 -14   2   2      770.47      740.36      7.54 o
 -13   2   2      328.40      299.80      4.53 o
 -12   2   2      236.37      215.29      3.12 o
 -11   2   2      438.43      410.79      3.81 o
 -10   2   2      118.94      100.78      1.96 o
  -9   2   2       45.83       40.55      1.32 o
  -8   2   2       90.63      122.88      1.57 o
  -7   2   2     2854.51     3195.87     11.22 o
  -6   2   2       17.35       12.68      0.65 o
  -5   2   2       68.65       69.35      0.96 o
  -4   2   2      158.63      187.70      1.22 o
  -3   2   2      773.83      757.90      3.31 o
  -2   2   2      327.94      342.48      1.64 o
  -1   2   2      862.86      739.72      4.20 o
   0   2   2      232.91      266.35      1.56 o
   1   2   2        1.15        0.53      0.55 o
   2   2   2     2250.59     2299.93      8.38 o
   3   2   2      822.73      790.28      3.70 o
   4   2   2     2425.08     2350.13      8.86 o
   5   2   2       45.86       38.60      1.05 o
   6   2   2      198.95      174.12      2.01 o
   7   2   2       50.37       68.31      1.64 o
   8   2   2      975.54     1025.41      6.33 o
   9   2   2        3.93        5.11      1.15 o
  10   2   2       70.13       77.94      2.33 o
  11   2   2      143.64      128.65      3.47 o
  12   2   2       35.31       26.73      2.02 o
  13   2   2      292.41      311.37      4.85 o
  14   2   2       40.65       44.36      3.50 o
  15   2   2      127.09      114.75      6.08 o
  16   2   2       99.08       97.95      4.29 o
  17   2   2       33.24       36.75      3.72 o
  18   2   2        2.44        0.04      4.12 o
  19   2   2        8.69        1.79      5.00 o
  20   2   2        0.31       -1.06      6.12 o
  21   2   2       13.52        4.72      6.27 o
  22   2   2        2.96       -6.59      6.59 o
 -23   3   2        6.79        7.22      4.70 o
 -22   3   2        4.30       -5.50      5.50 o
 -21   3   2        1.69       -6.41      6.41 o
 -20   3   2        0.28       -6.44      6.44 o
 -19   3   2       36.27       37.14      4.58 o
 -18   3   2        3.82        0.94      3.30 o
 -17   3   2        1.98        0.60      2.40 o
 -16   3   2       21.96       19.90      3.05 o
 -15   3   2      178.47      181.14      4.20 o
 -14   3   2        0.63        1.81      1.63 o
 -13   3   2       77.36       84.78      2.73 o
 -12   3   2        0.01        2.00      1.31 o
 -11   3   2      251.49      240.68      3.09 o
 -10   3   2      141.87      126.43      2.23 o
  -9   3   2        2.79        4.20      0.84 o
  -8   3   2        3.53       12.80      0.76 o
  -7   3   2       90.97       98.49      1.22 o
  -6   3   2        6.86        6.94      0.52 o
  -5   3   2     1073.85     1013.65      4.75 o
  -4   3   2      979.39     1040.91      4.17 o
  -3   3   2     3073.33     3014.09     12.30 o
  -2   3   2      679.31      586.23      3.29 o
  -1   3   2    13622.08    13865.68     60.86 o
   0   3   2     1963.18     2128.31      7.24 o
   1   3   2      373.59      356.65      2.04 o
   2   3   2     1323.21     1332.63      5.83 o
   3   3   2      430.33      462.48      2.89 o
   4   3   2     1062.20     1037.31      4.84 o
   5   3   2       14.92       17.56      0.84 o
   6   3   2      415.73      451.29      3.33 o
   7   3   2       29.91       40.87      1.44 o
   8   3   2      856.12      877.34      5.95 o
   9   3   2        0.44       -0.30      1.11 o
  10   3   2        1.23        3.61      1.29 o
  11   3   2       36.67       28.38      2.00 o
  12   3   2       23.43       24.33      2.21 o
  13   3   2       71.85       71.33      3.02 o
  14   3   2        3.88        1.50      1.91 o
  15   3   2      102.38       98.26      3.95 o
  16   3   2        4.40        5.99      2.76 o
  17   3   2        3.97        0.18      3.24 o
  18   3   2        1.29       -2.73      3.85 o
  19   3   2        0.82       -4.75      4.75 o
  20   3   2        6.11       -0.51      6.66 o
  21   3   2        1.98       -2.11      5.69 o
  22   3   2        8.75       -6.90      8.76 o
 -23   4   2        0.02       -3.74      6.11 o
 -22   4   2        0.02       -2.59      6.05 o
 -21   4   2       16.36        1.91      6.41 o
 -20   4   2        2.06       -6.07      6.07 o
 -19   4   2       15.38       16.75      4.10 o
 -18   4   2       64.08       64.37      4.82 o
 -17   4   2       53.92       42.24      3.28 o
 -16   4   2       12.10       11.35      2.35 o
 -15   4   2       32.37       21.36      2.39 o
 -14   4   2       37.21       33.97      2.34 o
 -13   4   2      167.46      148.00      3.39 o
 -12   4   2      503.10      485.20      4.58 o
 -11   4   2       70.27       63.32      1.90 o
 -10   4   2       10.56       11.19      1.04 o
  -9   4   2      592.92      629.36      5.63 o
  -8   4   2      481.54      518.91      3.31 o
  -7   4   2       11.95       21.34      0.86 o
  -6   4   2     1908.37     2014.76      8.26 o
  -5   4   2      657.66      768.72      3.55 o
  -4   4   2      941.92      950.78      3.98 o
  -3   4   2      389.15      424.82      2.15 o
  -2   4   2       50.91       53.78      0.87 o
  -1   4   2     2042.94     2151.60      7.79 o
   0   4   2     1755.05     1826.60      6.02 o
   1   4   2     5907.48     6610.01     22.45 o
   2   4   2      180.40      161.75      1.48 o
   3   4   2       32.39       44.82      1.14 o
   4   4   2       72.86       84.09      1.54 o
   5   4   2       27.43       20.19      0.84 o
   6   4   2      974.63      984.63      5.85 o
   7   4   2      298.96      307.13      3.28 o
   8   4   2       11.64       17.52      1.17 o
   9   4   2      133.45      108.55      2.37 o
  10   4   2       28.66       27.86      1.67 o
  11   4   2      694.43      719.11      6.34 o
  12   4   2      285.20      276.44      4.63 o
  13   4   2        3.13        4.89      1.98 o
  14   4   2      469.87      492.94      8.91 o
  15   4   2      104.10      128.28      6.50 o
  16   4   2       98.10       92.33      3.90 o
  17   4   2       41.49       40.02      3.53 o
  18   4   2        0.63       -3.43      3.43 o
  19   4   2       16.41       16.68      4.79 o
  20   4   2        8.88       -0.44      7.03 o
  21   4   2        1.84        6.81     13.26 o
  22   4   2       17.62       16.35      8.22 o
 -23   5   2       19.50       22.23      9.46 o
 -22   5   2       17.07       29.53      6.89 o
 -21   5   2        5.07        3.58      5.97 o
 -20   5   2       17.34       17.92      7.91 o
 -19   5   2       22.96       26.86      4.87 o
 -18   5   2       42.09       41.30      4.24 o
 -17   5   2       78.01       86.23      3.88 o
 -16   5   2        0.10       -1.58      1.94 o
 -15   5   2       51.01       57.49      2.73 o
 -14   5   2       26.91       21.71      2.04 o
 -13   5   2      662.95      608.45      5.67 o
 -12   5   2        2.04       -1.16      1.16 o
 -11   5   2       34.67       32.80      1.55 o
 -10   5   2       33.27       33.10      1.39 o
  -9   5   2      696.53      715.12      4.60 o
  -8   5   2      203.62      204.43      2.13 o
  -7   5   2      108.85      119.64      1.65 o
  -6   5   2       87.33       74.90      1.31 o
  -5   5   2      944.33     1066.57      4.51 o
  -4   5   2      774.81      792.23      3.70 o
  -3   5   2       27.13       35.54      0.87 o
  -2   5   2       18.14        8.41      0.47 o
  -1   5   2      274.94      293.15      1.83 o
   0   5   2     1306.45     1278.35      4.76 o
   1   5   2      207.33      209.09      1.63 o
   2   5   2      137.15      139.06      1.37 o
   3   5   2      183.74      234.01      2.21 o
   4   5   2     1630.04     1790.84      7.56 o
   5   5   2      149.65      159.51      2.12 o
   6   5   2      733.70      757.63      4.39 o
   7   5   2        6.87       13.13      1.19 o
   8   5   2      367.80      339.39      3.67 o
   9   5   2       12.63       10.73      1.34 o
  10   5   2      178.00      177.36      3.37 o
  11   5   2      676.13      671.15      6.32 o
  12   5   2       51.73       59.58      2.67 o
  13   5   2        3.85        3.21      2.12 o
  14   5   2        4.25        6.62      2.17 o
  15   5   2       36.68       32.38      2.97 o
  16   5   2       11.02        4.00      2.64 o
  17   5   2       18.36       16.12      3.08 o
  18   5   2        0.26       -2.30      3.42 o
  19   5   2       24.21       34.69      5.56 o
  20   5   2        0.01       -5.74      5.74 o
  21   5   2       41.26       33.92      9.89 o
 -23   6   2        1.56       22.85     13.99 o
 -22   6   2       53.89       68.65      8.32 o
 -21   6   2       29.21       40.01      7.79 o
 -20   6   2      313.56      399.50     28.60 o
 -19   6   2      129.39      154.26     16.19 o
 -18   6   2        7.59        4.55      2.92 o
 -17   6   2       59.04       56.79      3.77 o
 -16   6   2       58.70       47.60      3.38 o
 -15   6   2        8.38        3.11      2.44 o
 -14   6   2        0.87        0.46      1.79 o
 -13   6   2      182.88      155.33      4.03 o
 -12   6   2      253.59      222.18      3.50 o
 -11   6   2        0.12       -1.16      1.16 o
 -10   6   2       85.37       74.19      1.97 o
  -9   6   2      269.37      267.98      2.98 o
  -8   6   2      339.36      359.03      2.79 o
  -7   6   2      334.38      358.52      2.96 o
  -6   6   2       50.78       33.50      1.00 o
  -5   6   2       25.62       36.46      0.92 o
  -4   6   2       35.48       32.93      0.82 o
  -3   6   2      675.63      710.27      3.73 o
  -2   6   2     1112.33     1288.03      5.11 o
  -1   6   2     1894.53     2067.49      7.42 o
   0   6   2      175.20      188.39      1.58 o
   1   6   2     1043.44     1133.92      4.65 o
   2   6   2     1597.27     1842.46      6.79 o
   3   6   2       60.34       79.89      1.31 o
   4   6   2      316.60      326.65      3.03 o
   5   6   2      848.77      906.31      6.46 o
   6   6   2      533.69      517.68      4.34 o
   7   6   2      366.29      349.76      3.61 o
   8   6   2     1281.77     1239.00      8.16 o
   9   6   2      854.36      821.18      6.45 o
  10   6   2       21.92       23.92      1.71 o
  11   6   2       57.72       51.40      2.29 o
  12   6   2       54.78       36.78      2.53 o
  13   6   2        3.29       -1.13      1.88 o
  14   6   2       36.30       37.85      2.67 o
  15   6   2       24.31       18.11      2.68 o
  16   6   2        1.31       -1.81      2.46 o
  17   6   2       48.88       51.28      3.69 o
  18   6   2       71.33       68.56      5.49 o
  19   6   2       13.32       16.45      4.34 o
  20   6   2        0.11        1.60      7.27 o
  21   6   2       31.18       29.63      8.50 o
 -22   7   2        0.47       14.46      6.40 o
 -21   7   2        1.59       20.49      6.47 o
 -20   7   2       63.26       76.14      8.57 o
 -19   7   2       15.67       22.93      5.34 o
 -18   7   2        0.10        2.00      3.09 o
 -17   7   2        1.76        4.61      2.43 o
 -16   7   2       38.28       34.72      2.91 o
 -15   7   2       26.03       22.42      2.57 o
 -14   7   2        9.26        4.01      1.92 o
 -13   7   2        1.86        1.04      1.84 o
 -12   7   2      317.83      262.68      3.94 o
 -11   7   2      168.53      172.23      2.63 o
 -10   7   2      110.85      107.24      2.10 o
  -9   7   2       20.89       28.50      1.20 o
  -8   7   2      125.34      146.93      2.32 o
  -7   7   2       18.16       11.62      0.95 o
  -6   7   2      621.07      597.74      3.97 o
  -5   7   2      198.83      194.18      2.02 o
  -4   7   2      179.92      186.11      1.79 o
  -3   7   2      694.21      757.94      3.60 o
  -2   7   2       39.03       55.47      1.01 o
  -1   7   2      133.09      132.95      1.35 o
   0   7   2       79.64       68.89      1.15 o
   1   7   2      567.47      614.78      3.24 o
   2   7   2     1389.15     1395.64      5.72 o
   3   7   2      199.75      223.48      2.08 o
   4   7   2        9.68        6.42      0.81 o
   5   7   2        1.61        0.23      0.95 o
   6   7   2       95.37       97.37      2.24 o
   7   7   2      128.47      125.39      2.74 o
   8   7   2      322.35      322.58      4.28 o
   9   7   2     1559.17     1544.68     12.27 o
  10   7   2        6.80        9.90      1.52 o
  11   7   2        0.61       -1.60      1.60 o
  12   7   2       23.63       16.72      2.24 o
  13   7   2       62.13       61.53      2.89 o
  14   7   2        0.27       -2.01      2.01 o
  15   7   2        0.07        1.16      2.43 o
  16   7   2       10.62        6.18      2.95 o
  17   7   2        0.59        0.55      3.63 o
  18   7   2        0.29       -2.19      4.03 o
  19   7   2        2.11       -5.16      5.16 o
  20   7   2        8.65        4.06      5.58 o
  21   7   2        2.46        8.86      8.74 o
 -22   8   2       21.69       34.55      9.85 o
 -21   8   2      109.64      143.21     10.26 o
 -20   8   2        0.35       14.83      5.24 o
 -19   8   2        0.06        8.48      5.08 o
 -18   8   2       98.22      106.22      5.54 o
 -17   8   2        2.53        5.54      2.58 o
 -16   8   2       13.30       11.98      2.70 o
 -15   8   2       40.03       30.55      2.71 o
 -14   8   2       49.86       47.35      2.90 o
 -13   8   2       31.08       24.23      2.34 o
 -12   8   2      160.44      128.03      3.47 o
 -11   8   2      151.08      134.73      3.11 o
 -10   8   2        0.12       -0.18      0.93 o
  -9   8   2      639.23      542.73      4.44 o
  -8   8   2        5.47        8.11      1.13 o
  -7   8   2       23.84       20.06      1.23 o
  -6   8   2       40.26       39.04      1.39 o
  -5   8   2      243.32      257.06      2.78 o
  -4   8   2        6.28        8.25      0.93 o
  -3   8   2       66.55       83.90      1.32 o
  -2   8   2      933.96      944.79      4.69 o
  -1   8   2     1059.07     1145.87      5.32 o
   0   8   2      383.16      351.89      2.64 o
   1   8   2       90.75       83.61      1.55 o
   2   8   2      283.42      325.47      2.50 o
   3   8   2      904.18      900.43      4.71 o
   4   8   2      312.06      319.98      2.63 o
   5   8   2      771.26      772.39      4.55 o
   6   8   2      389.77      405.03      3.80 o
   7   8   2      196.56      222.27      3.48 o
   8   8   2     1165.21     1206.72     10.01 o
   9   8   2      158.40      153.68      5.14 o
  10   8   2       69.86       78.28      2.97 o
  11   8   2       94.65       98.66      3.29 o
  12   8   2       14.15        9.90      2.00 o
  13   8   2        2.16        0.35      1.94 o
  14   8   2        0.47        0.30      2.20 o
  15   8   2       31.94       35.00      3.08 o
  16   8   2        9.16       12.69      3.31 o
  17   8   2       57.83       65.77      5.86 o
  18   8   2       28.16       18.38      4.87 o
  19   8   2       12.81       11.28      5.40 o
  20   8   2       21.82       24.38      7.13 o
 -21   9   2       56.04       64.84      7.34 o
 -20   9   2       22.06       29.06      6.33 o
 -19   9   2       60.27       62.90      7.14 o
 -18   9   2       27.10       25.60      4.26 o
 -17   9   2        8.57        9.78      3.70 o
 -16   9   2       59.21       69.35      3.71 o
 -15   9   2        6.15        3.98      2.38 o
 -14   9   2        2.60       -0.67      1.96 o
 -13   9   2      338.20      309.47      5.29 o
 -12   9   2      136.15      144.50      3.58 o
 -11   9   2      114.30       88.87      2.94 o
 -10   9   2      820.26      756.94      6.46 o
  -9   9   2      191.12      164.31      2.69 o
  -8   9   2      322.66      344.87      3.66 o
  -7   9   2     1537.09     1444.18      8.70 o
  -6   9   2      546.72      446.94      4.75 o
  -5   9   2      268.86      248.20      3.20 o
  -4   9   2      761.36      802.10      6.39 o
  -3   9   2     1325.48     1409.74      6.57 o
  -2   9   2       28.60       32.00      1.21 o
  -1   9   2      781.00      777.50      4.90 o
   0   9   2       78.28       86.73      1.66 o
   1   9   2       51.16       43.01      1.26 o
   2   9   2      141.28      141.96      1.82 o
   3   9   2       23.12       16.79      0.91 o
   4   9   2      201.85      203.39      2.36 o
   5   9   2      117.66       97.71      1.79 o
   6   9   2      326.19      323.31      3.24 o
   7   9   2      675.73      677.65      5.76 o
   8   9   2       98.00      123.68      3.30 o
   9   9   2        7.44       12.84      1.93 o
  10   9   2     1721.01     1760.42     11.42 o
  11   9   2       53.49       53.90      2.70 o
  12   9   2       54.10       56.83      2.90 o
  13   9   2        7.15        6.96      2.22 o
  14   9   2      100.23       91.75      3.73 o
  15   9   2       96.68       97.35      4.03 o
  16   9   2        0.47        2.74      3.26 o
  17   9   2        8.94        6.10      3.78 o
  18   9   2        4.48        7.04      3.81 o
  19   9   2        3.19       -1.94      4.89 o
  20   9   2        7.13        7.58      6.54 o
 -21  10   2        0.35       -1.22      5.70 o
 -20  10   2       22.38       33.97      6.20 o
 -19  10   2       22.49       35.57     11.41 o
 -18  10   2       22.18       26.68      5.17 o
 -17  10   2        0.11       -1.53      3.02 o
 -16  10   2        0.01       -2.67      2.74 o
 -15  10   2        7.01        5.48      2.52 o
 -14  10   2       82.78       92.09      3.82 o
 -13  10   2       26.45       23.76      2.51 o
 -12  10   2        2.81        4.73      1.84 o
 -11  10   2      167.11      166.25      3.66 o
 -10  10   2       92.46       70.57      2.76 o
  -9  10   2       91.57       64.69      2.44 o
  -8  10   2       89.10       57.77      2.06 o
  -7  10   2      872.58      824.75      6.39 o
  -6  10   2      277.12      277.03      3.77 o
  -5  10   2       66.34       55.85      1.67 o
  -4  10   2     1609.99     1555.03      8.19 o
  -3  10   2      589.63      562.99      4.81 o
  -2  10   2      236.79      245.95      2.77 o
  -1  10   2      271.80      284.53      3.34 o
   0  10   2      245.42      250.26      2.76 o
   1  10   2       62.86       64.03      1.60 o
   2  10   2        6.93        3.58      0.87 o
   3  10   2        6.25        6.06      0.91 o
   4  10   2        1.06        1.26      0.97 o
   5  10   2       20.38       23.08      1.30 o
   6  10   2      611.85      582.98      4.97 o
   7  10   2       29.14       43.47      2.16 o
   8  10   2       53.02       51.14      2.20 o
   9  10   2      175.27      191.33      3.74 o
  10  10   2      410.20      406.38      5.35 o
  11  10   2        7.60       12.96      1.96 o
  12  10   2       48.18       54.05      2.82 o
  13  10   2        4.21        2.54      2.10 o
  14  10   2        5.17        8.09      2.48 o
  15  10   2       65.85       81.60      4.84 o
  16  10   2        8.33       10.35      3.60 o
  17  10   2        9.20       11.25      3.98 o
  18  10   2        0.32        1.64      4.51 o
  19  10   2        5.23        1.00      5.36 o
  20  10   2        3.66       -2.63      7.98 o
 -20  11   2       26.09       21.78      6.50 o
 -19  11   2        0.45        1.20      5.78 o
 -18  11   2       56.10       68.01      7.19 o
 -17  11   2       87.86      101.40      6.21 o
 -16  11   2       38.55       35.85      3.93 o
 -15  11   2       25.80       36.45      3.50 o
 -14  11   2       11.85        8.31      2.64 o
 -13  11   2        2.41        1.57      2.05 o
 -12  11   2        0.70       -1.94      1.94 o
 -11  11   2       35.73       31.73      2.39 o
 -10  11   2       15.58       14.75      1.81 o
  -9  11   2        0.65       -0.34      1.54 o
  -8  11   2       62.74       57.41      2.39 o
  -7  11   2       39.94       30.61      2.03 o
  -6  11   2       10.19        4.41      1.29 o
  -5  11   2       53.60       37.98      1.97 o
  -4  11   2      498.48      479.60      4.53 o
  -3  11   2       87.31       90.03      2.32 o
  -2  11   2       74.32       78.61      2.14 o
  -1  11   2      217.16      205.14      3.17 o
   0  11   2        0.55       -1.08      1.08 o
   1  11   2       11.63       15.48      1.29 o
   2  11   2       22.31        9.73      1.18 o
   3  11   2      161.00      129.27      2.28 o
   4  11   2      169.83      150.90      2.56 o
   5  11   2        0.02       -0.96      1.38 o
   6  11   2        0.75        0.70      1.44 o
   7  11   2       33.20       28.20      2.01 o
   8  11   2       50.36       53.92      2.35 o
   9  11   2        0.90        2.10      1.74 o
  10  11   2       13.18       17.88      2.10 o
  11  11   2       22.15       23.95      2.24 o
  12  11   2        3.17        2.62      2.19 o
  13  11   2       74.83       70.98      3.42 o
  14  11   2        2.08        0.53      2.59 o
  15  11   2        0.59       -2.81      3.25 o
  16  11   2        7.91        1.63      3.99 o
  17  11   2       10.35        8.93      5.91 o
  18  11   2       11.60       12.74      6.41 o
  19  11   2        0.06       -4.53      5.41 o
 -20  12   2       21.49       26.18      8.03 o
 -19  12   2        8.47       18.81      6.20 o
 -18  12   2        0.02        4.60      5.55 o
 -17  12   2        4.94       16.13      6.02 o
 -16  12   2        2.30        3.11      3.98 o
 -15  12   2       42.68       52.74      4.24 o
 -14  12   2        9.73       12.84      3.01 o
 -13  12   2       21.86       15.83      2.60 o
 -12  12   2       10.66        9.47      2.10 o
 -11  12   2        6.62        7.45      1.89 o
 -10  12   2       88.54       81.47      2.94 o
  -9  12   2       26.87       29.32      2.11 o
  -8  12   2       35.09       29.69      2.19 o
  -7  12   2       65.83       53.23      2.48 o
  -6  12   2      125.88      113.28      3.16 o
  -5  12   2       25.84       27.64      2.07 o
  -4  12   2      138.72      129.65      2.99 o
  -3  12   2      895.70      821.01      6.07 o
  -2  12   2       88.56       68.21      2.28 o
  -1  12   2      314.06      294.95      3.87 o
   0  12   2        3.19       -1.22      1.22 o
   1  12   2       54.75       46.78      1.90 o
   2  12   2       10.93       10.04      1.32 o
   3  12   2       49.04       43.18      1.86 o
   4  12   2       17.92       10.43      1.59 o
   5  12   2       18.43       12.06      1.71 o
   6  12   2     1064.43     1054.29      7.90 o
   7  12   2      330.88      342.35      4.52 o
   8  12   2       47.67       47.61      2.41 o
   9  12   2      119.90      117.32      3.36 o
  10  12   2      135.76      138.87      3.97 o
  11  12   2       11.16       10.31      2.18 o
  12  12   2       10.48       12.97      2.31 o
  13  12   2        3.61        2.57      2.74 o
  14  12   2       15.00        5.65      3.53 o
  15  12   2        1.58        0.72      3.61 o
  16  12   2       12.61       14.97      4.45 o
  17  12   2        1.45        7.82      5.99 o
  18  12   2        8.64        6.65      7.55 o
 -19  13   2       12.93        6.58      5.34 o
 -18  13   2       16.15       31.22      5.66 o
 -17  13   2        9.55       25.13      5.48 o
 -16  13   2      159.48      197.63      8.77 o
 -15  13   2        3.28        0.00      3.49 o
 -14  13   2        1.22       -0.92      3.48 o
 -13  13   2       13.92       10.90      2.40 o
 -12  13   2        3.37        2.75      2.37 o
 -11  13   2        2.61       -0.06      1.97 o
 -10  13   2       25.65       22.52      2.36 o
  -9  13   2        6.29        6.89      1.87 o
  -8  13   2       42.26       42.54      2.56 o
  -7  13   2        0.02       -1.44      1.57 o
  -6  13   2       46.52       40.65      2.43 o
  -5  13   2       80.70       74.33      3.03 o
  -4  13   2        1.44       -1.76      1.76 o
  -3  13   2       63.72       67.49      2.69 o
  -2  13   2       23.41       15.93      2.01 o
  -1  13   2       54.14       45.64      2.27 o
   0  13   2        2.11       -1.33      1.33 o
   1  13   2      100.48       82.10      2.77 o
   2  13   2      302.14      291.97      3.96 o
   3  13   2        2.33        1.00      1.50 o
   4  13   2      160.26      136.83      3.22 o
   5  13   2      133.69      130.66      3.14 o
   6  13   2      183.64      190.54      3.88 o
   7  13   2        4.37        9.14      1.98 o
   8  13   2        0.04       -1.85      1.85 o
   9  13   2        0.25        2.85      2.07 o
  10  13   2       15.36       12.63      2.57 o
  11  13   2        0.27        1.25      2.42 o
  12  13   2        3.88        0.88      2.66 o
  13  13   2       32.28       24.29      3.74 o
  14  13   2        7.80        4.35      3.43 o
  15  13   2        2.50        6.02      3.99 o
  16  13   2        8.46        9.34      5.25 o
  17  13   2        0.09       -4.46      5.44 o
  18  13   2        0.62       -4.81      4.81 o
 -18  14   2        4.05        9.74      5.13 o
 -17  14   2       69.34       91.61      6.67 o
 -16  14   2       27.93       45.71      5.62 o
 -15  14   2       19.19       27.46      5.30 o
 -14  14   2        0.73        3.44      3.91 o
 -13  14   2        7.58        7.72      3.36 o
 -12  14   2       14.04       14.26      2.94 o
 -11  14   2       59.55       63.50      3.38 o
 -10  14   2        2.05       -1.23      2.01 o
  -9  14   2      118.29      117.30      3.80 o
  -8  14   2      174.09      186.94      4.34 o
  -7  14   2      320.17      333.96      5.40 o
  -6  14   2       16.08       17.92      2.20 o
  -5  14   2       78.00       74.19      3.09 o
  -4  14   2       61.81       58.73      2.96 o
  -3  14   2        2.33        0.58      2.03 o
  -2  14   2       31.56       21.45      2.53 o
  -1  14   2       65.87       54.06      2.76 o
   0  14   2        2.01        0.64      1.85 o
   1  14   2        0.18       -0.86      1.72 o
   2  14   2       31.68       30.25      2.23 o
   3  14   2       20.53       16.51      2.09 o
   4  14   2      404.39      383.85      5.37 o
   5  14   2       50.41       45.52      2.67 o
   6  14   2       62.60       59.34      3.08 o
   7  14   2       12.73        7.75      2.27 o
   8  14   2       14.21        8.40      2.41 o
   9  14   2        6.14       -0.75      2.13 o
  10  14   2       74.14       72.25      3.69 o
  11  14   2        2.63        0.92      3.13 o
  12  14   2        3.27       -1.57      3.21 o
  13  14   2        1.17       -2.39      3.48 o
  14  14   2        0.07       -4.01      4.01 o
  15  14   2        5.64        4.79      5.15 o
  16  14   2        7.80        4.41      8.04 o
  17  14   2        9.58       13.32      5.77 o
 -18  15   2       11.16       15.91      6.25 o
 -17  15   2        1.49        5.20      5.17 o
 -16  15   2       24.53       34.14      5.85 o
 -15  15   2        6.77        7.87      4.44 o
 -14  15   2        6.80        2.99      3.89 o
 -13  15   2        8.57        9.89      4.05 o
 -12  15   2       16.27       16.47      3.74 o
 -11  15   2        5.60        7.22      2.60 o
 -10  15   2       74.49       87.80      3.92 o
  -9  15   2      138.38      153.17      4.71 o
  -8  15   2        6.37        8.02      2.42 o
  -7  15   2      125.26      144.80      4.10 o
  -6  15   2       81.71       80.13      3.33 o
  -5  15   2        6.29        5.66      2.05 o
  -4  15   2       22.47       25.67      2.51 o
  -3  15   2        8.71        9.44      2.32 o
  -2  15   2        5.07        2.05      1.96 o
  -1  15   2       80.15       84.14      3.63 o
   0  15   2        0.52       -1.86      2.05 o
   1  15   2       15.86       12.20      2.06 o
   2  15   2       27.56       30.08      2.53 o
   3  15   2      127.63      139.11      4.16 o
   4  15   2        8.76       11.49      2.21 o
   5  15   2        4.29        2.45      2.16 o
   6  15   2        9.09        7.11      2.39 o
   7  15   2        0.97       -1.94      2.19 o
   8  15   2       17.78       13.15      2.70 o
   9  15   2       21.09       16.16      2.60 o
  10  15   2       13.15       11.33      3.18 o
  11  15   2       47.39       49.95      4.60 o
  12  15   2       86.54       97.23      5.75 o
  13  15   2        6.95       11.73      4.98 o
  14  15   2       21.10       22.81      5.20 o
  15  15   2       17.79       20.66      5.96 o
  16  15   2        0.41        1.00      5.30 o
 -17  16   2       10.59       13.90      5.89 o
 -16  16   2       15.71       29.47      5.35 o
 -15  16   2       30.62       33.94      5.87 o
 -14  16   2        4.12        1.94      4.17 o
 -13  16   2        0.59       -1.94      4.27 o
 -12  16   2       21.31       24.27      4.33 o
 -11  16   2        1.33        0.14      3.18 o
 -10  16   2        0.39       -0.12      3.10 o
  -9  16   2       28.84       29.22      3.12 o
  -8  16   2       15.72       14.65      2.54 o
  -7  16   2        8.42        5.26      2.35 o
  -6  16   2       11.87       15.58      2.41 o
  -5  16   2       41.22       36.13      2.75 o
  -4  16   2       10.87       13.32      2.57 o
  -3  16   2       64.76       66.58      3.89 o
  -2  16   2        2.71        1.41      2.09 o
  -1  16   2       24.00       19.97      2.69 o
   0  16   2        0.89       -2.26      2.26 o
   1  16   2        0.04       -2.12      2.12 o
   2  16   2       17.30       15.57      2.76 o
   3  16   2        3.37        2.91      2.25 o
   4  16   2       23.02       24.48      2.92 o
   5  16   2       28.05       34.54      2.87 o
   6  16   2        2.64       -2.21      2.21 o
   7  16   2       37.69       47.59      3.35 o
   8  16   2       34.20       26.71      3.28 o
   9  16   2        6.83       -3.00      3.00 o
  10  16   2        4.46       -2.89      2.89 o
  11  16   2        4.53        2.83      4.07 o
  12  16   2        1.90        0.07      4.32 o
  13  16   2        5.33        5.42      6.80 o
  14  16   2       38.03       45.50     11.88 o
  15  16   2        1.96        7.07      5.43 o
 -16  17   2        5.87        7.46     12.36 o
 -15  17   2        9.66       33.80      5.67 o
 -14  17   2       13.58       21.25      5.09 o
 -13  17   2        4.11        0.49      4.41 o
 -12  17   2        2.05        1.44      5.80 o
 -11  17   2        7.26        1.78      3.91 o
 -10  17   2        0.06       -3.48      3.48 o
  -9  17   2       32.57       40.41      4.25 o
  -8  17   2       90.03       91.19      4.81 o
  -7  17   2        0.50        5.14      2.72 o
  -6  17   2       21.09       21.52      2.76 o
  -5  17   2        3.41        5.78      2.48 o
  -4  17   2        3.11        1.58      2.48 o
  -3  17   2       16.20       12.19      2.76 o
  -2  17   2       48.10       46.10      3.70 o
  -1  17   2       13.19       13.79      3.21 o
   0  17   2       27.21       25.00      3.54 o
   1  17   2        1.05       -2.40      2.40 o
   2  17   2       11.36       14.55      3.23 o
   3  17   2        3.01       -2.68      2.68 o
   4  17   2       20.89       29.36      3.56 o
   5  17   2       25.47       26.47      3.54 o
   6  17   2       28.83       38.76      4.41 o
   7  17   2       11.48       12.98      3.77 o
   8  17   2        1.40        1.00      3.89 o
   9  17   2        0.12       -3.95      3.95 o
  10  17   2        5.91       -4.46      5.88 o
  11  17   2       15.58        4.40      5.14 o
  12  17   2        0.05       -5.05      5.18 o
  13  17   2        3.82        6.83      7.29 o
  14  17   2        1.89       -3.62      5.55 o
 -14  18   2       31.11       33.95      5.34 o
 -13  18   2        2.15       -4.08      4.55 o
 -12  18   2       23.62       25.08      4.65 o
 -11  18   2        2.69        5.80      3.87 o
 -10  18   2        1.17       -3.74      5.32 o
  -9  18   2       35.63       35.96      4.68 o
  -8  18   2        0.52        4.76      3.65 o
  -7  18   2        7.85        6.41      3.23 o
  -6  18   2       21.31       25.66      3.59 o
  -5  18   2       18.31       11.80      3.32 o
  -4  18   2       17.95       17.69      3.69 o
  -3  18   2       28.20       30.23      4.03 o
  -2  18   2        0.71        2.99      3.93 o
  -1  18   2        0.06       -3.03      3.03 o
   0  18   2        2.11       -3.26      3.26 o
   1  18   2        3.24       -0.94      3.30 o
   2  18   2       41.01       35.92      4.31 o
   3  18   2        3.93        3.89      3.91 o
   4  18   2        1.66        1.57      4.23 o
   5  18   2        1.14        5.83      5.25 o
   6  18   2       21.85       30.30      5.57 o
   7  18   2        1.03        8.76      4.38 o
   8  18   2        6.22        4.91      5.16 o
   9  18   2       20.91       17.54      7.94 o
  10  18   2        2.43       -0.45      5.26 o
  11  18   2        7.53        5.73      5.33 o
  12  18   2       12.36       20.01      7.09 o
  13  18   2        2.18        2.65      5.44 o
 -13  19   2        3.35       -5.21      5.21 o
 -12  19   2        2.58       -0.97      4.55 o
 -11  19   2        6.52       -3.65      3.94 o
 -10  19   2       11.48       17.27      4.35 o
  -9  19   2       11.44       15.67      4.22 o
  -8  19   2       14.38        9.59      4.41 o
  -7  19   2        6.14        7.01      4.66 o
  -6  19   2        5.51        3.57      4.65 o
  -5  19   2       13.27        9.68      3.57 o
  -4  19   2        0.17        4.91      3.74 o
  -3  19   2        8.85        5.81      4.09 o
  -2  19   2        8.60        7.99      4.04 o
  -1  19   2       27.07       23.49      7.28 o
   0  19   2       46.74       47.89      6.20 o
   1  19   2        0.39       -2.92      3.97 o
   2  19   2        1.31        5.08      4.59 o
   3  19   2      133.14      143.19     11.44 o
   4  19   2        2.20       15.31      5.03 o
   5  19   2      100.99      108.59     11.17 o
   6  19   2       94.32      119.83      8.27 o
   7  19   2        5.12       14.45      6.85 o
   8  19   2       24.25       33.40      7.47 o
   9  19   2        6.91       13.73      7.06 o
  10  19   2        0.27        0.20      6.13 o
  11  19   2        1.02       -8.22      8.22 o
 -11  20   2        1.20        8.82      4.50 o
 -10  20   2       12.26       13.69      4.33 o
  -9  20   2        5.57        4.35      6.68 o
  -8  20   2        1.39       -4.06      4.35 o
  -7  20   2       19.86       15.55      5.09 o
  -6  20   2        6.15        6.15      4.75 o
  -5  20   2        0.08       -0.15      4.65 o
  -4  20   2        3.50        5.59      5.34 o
  -3  20   2        8.65       11.46      5.56 o
  -2  20   2        4.22       12.59      5.34 o
  -1  20   2       67.32       70.62      7.32 o
   0  20   2        1.10        0.01      5.14 o
   1  20   2        9.03        2.60      4.87 o
   2  20   2        9.70       18.39      7.07 o
   3  20   2       18.26       26.70      6.02 o
   4  20   2       46.85       59.17      7.00 o
   5  20   2       16.66       26.53      5.75 o
   6  20   2        0.50        5.23      5.58 o
   7  20   2       27.20       38.88      7.96 o
   8  20   2       36.27       28.93      8.07 o
   9  20   2        6.90        1.65      6.49 o
  10  20   2        2.02       -1.44      7.29 o
  -9  21   2        0.09        3.95      4.94 o
  -8  21   2        1.83        3.06      5.13 o
  -7  21   2        6.54        7.89      5.03 o
  -6  21   2        2.18       -2.03      4.96 o
  -5  21   2       32.82       43.82      6.85 o
  -4  21   2       51.38       73.09      7.76 o
  -3  21   2        0.92        1.19      5.52 o
  -2  21   2       60.76       70.56      7.67 o
  -1  21   2       22.86       33.87      6.71 o
   0  21   2        7.60       11.27      5.79 o
   1  21   2        3.72        4.48      5.33 o
   2  21   2        5.62        7.06      5.77 o
   3  21   2        1.56        7.91      5.29 o
   4  21   2       21.12       14.87      5.81 o
   5  21   2        3.94        9.58      7.20 o
   6  21   2       13.76       22.61      7.85 o
   7  21   2       47.55       57.11      9.06 o
  -6  22   2        0.45        2.19      6.00 o
  -5  22   2        0.06        2.26      5.91 o
  -4  22   2        0.94       -6.36      6.36 o
  -3  22   2        0.00        4.48      5.18 o
  -2  22   2        1.43       10.93      6.07 o
  -1  22   2        0.09        4.37      5.79 o
   0  22   2        8.35       21.77      6.31 o
   1  22   2        1.39        5.47      5.81 o
   2  22   2        0.00       -2.42      5.93 o
   3  22   2        0.00        2.87      5.64 o
   4  22   2        0.00        4.61      5.48 o
 -23   1   3       29.86       21.12      5.83 o
 -22   1   3        2.63       -4.39      4.39 o
 -21   1   3        0.35       -5.15      5.15 o
 -20   1   3        2.15        0.93      4.48 o
 -19   1   3        3.01        4.21      2.75 o
 -18   1   3        8.09        6.57      2.80 o
 -17   1   3      123.59      127.06      6.21 o
 -16   1   3       96.01       89.58      4.08 o
 -15   1   3       69.59       63.78      3.08 o
 -14   1   3      133.06      148.74      4.26 o
 -13   1   3     2438.41     2471.03     14.99 o
 -12   1   3       62.71       59.16      2.23 o
 -11   1   3        6.73        7.04      1.25 o
 -10   1   3      526.11      506.92      4.15 o
  -9   1   3      230.72      216.78      2.42 o
  -8   1   3      101.86      117.91      1.53 o
  -7   1   3        0.09       -0.21      0.50 o
  -6   1   3      561.75      629.77      3.05 o
  -5   1   3        0.14        0.83      0.40 o
  -4   1   3      197.07      188.38      1.43 o
  -3   1   3     6618.92     6823.30     23.31 o
  -2   1   3     1195.70     1441.31      5.82 o
  -1   1   3     3808.02     3984.42     13.26 o
   0   1   3     5919.02     6484.61     23.14 o
   1   1   3     7372.25     7703.91     26.36 o
   2   1   3       92.34       98.10      1.31 o
   3   1   3       32.24       39.40      1.02 o
   4   1   3      491.12      562.78      3.33 o
   5   1   3      745.27      743.98      4.11 o
   6   1   3      898.55      944.93      5.32 o
   7   1   3       54.71       67.82      1.95 o
   8   1   3      395.87      417.93      4.50 o
   9   1   3        8.63       11.19      1.42 o
  10   1   3        7.67        7.03      1.49 o
  11   1   3       15.99        8.67      1.79 o
  12   1   3        0.24       -1.64      1.64 o
  13   1   3      345.09      394.18      5.77 o
  14   1   3      202.14      238.09      5.25 o
  15   1   3       33.31       31.36      3.31 o
  16   1   3        5.94       12.88      2.99 o
  17   1   3      269.24      286.89      9.14 o
  18   1   3        5.90        0.29      4.90 o
  19   1   3        1.83       -6.27      7.41 o
  20   1   3        0.07       -7.74      9.06 o
  21   1   3        0.63       -9.78      9.96 o
 -23   2   3        0.23       -5.05      5.05 o
 -22   2   3        1.97       -6.38      7.73 o
 -21   2   3       34.26       31.08      5.00 o
 -20   2   3        3.62       -0.65      5.87 o
 -19   2   3       27.08       21.28      4.04 o
 -18   2   3        0.99        1.32      2.43 o
 -17   2   3       32.12       31.62      3.58 o
 -16   2   3      203.53      204.92      6.38 o
 -15   2   3      132.44      133.85      6.46 o
 -14   2   3        0.42        0.63      2.19 o
 -13   2   3      299.71      309.98      5.53 o
 -12   2   3     1212.49     1126.99      7.99 o
 -11   2   3       80.75       70.32      2.09 o
 -10   2   3       12.44        8.50      1.02 o
  -9   2   3        2.16        4.23      0.70 o
  -8   2   3        1.59        4.01      0.57 o
  -7   2   3       14.23       16.95      0.73 o
  -6   2   3     8188.14     8672.46     28.20 o
  -5   2   3     1245.53     1366.99      4.97 o
  -4   2   3      297.31      304.56      1.75 o
  -3   2   3     4164.70     4243.08     13.87 o
  -2   2   3       45.31       50.40      1.01 o
  -1   2   3     2062.24     2243.62      9.11 o
   0   2   3     3143.20     3090.44     11.22 o
   1   2   3     1398.91     1559.66      6.88 o
   2   2   3      481.46      480.06      2.79 o
   3   2   3     3138.23     3324.92     11.93 o
   4   2   3      664.45      708.08      3.98 o
   5   2   3      146.01      154.45      2.10 o
   6   2   3      106.93      112.23      2.14 o
   7   2   3       12.22        9.54      1.12 o
   8   2   3       75.13       63.86      3.66 o
   9   2   3      476.09      498.52      4.82 o
  10   2   3       15.21       14.51      1.63 o
  11   2   3        5.24        5.50      1.66 o
  12   2   3       12.39       13.17      2.05 o
  13   2   3       63.58       64.38      2.88 o
  14   2   3      183.72      206.71      4.78 o
  15   2   3       32.91       36.37      3.24 o
  16   2   3       23.10       35.94      3.62 o
  17   2   3        1.89        3.72      4.78 o
  18   2   3        2.37        0.56      6.03 o
  19   2   3        1.70       -2.61      8.98 o
  20   2   3        4.97        8.62     10.19 o
  21   2   3        1.43        0.26      7.59 o
 -23   3   3        2.35       -5.50      5.50 o
 -22   3   3        0.61       -3.71      3.71 o
 -21   3   3        0.13       -4.01      4.01 o
 -20   3   3       41.81       37.04      5.34 o
 -19   3   3       99.00       94.91      5.75 o
 -18   3   3       47.47       53.56      4.02 o
 -17   3   3       81.22       83.44      4.22 o
 -16   3   3       21.41       22.22      2.95 o
 -15   3   3       42.40       41.31      2.96 o
 -14   3   3      355.60      344.60      7.42 o
 -13   3   3        4.96       -0.37      1.78 o
 -12   3   3      332.49      337.95      3.93 o
 -11   3   3       22.64       20.92      1.35 o
 -10   3   3      127.08      129.74      2.40 o
  -9   3   3     1174.86     1124.96      5.88 o
  -8   3   3     2232.45     2290.15      9.38 o
  -7   3   3      143.83      156.10      1.74 o
  -6   3   3      751.06      883.36      4.08 o
  -5   3   3       67.47       52.12      0.98 o
  -4   3   3      373.41      423.35      2.87 o
  -3   3   3       15.75       19.14      0.59 o
  -2   3   3      474.10      431.60      2.68 o
  -1   3   3       14.14       15.79      0.55 o
   0   3   3     2387.69     2637.83      9.50 o
   1   3   3     1489.64     1595.18      6.18 o
   2   3   3        2.48       10.06      0.68 o
   3   3   3     3043.65     3271.88     11.73 o
   4   3   3      319.09      371.69      3.54 o
   5   3   3        7.61        7.27      0.85 o
   6   3   3        3.31        2.11      0.95 o
   7   3   3        0.35       -0.65      1.06 o
   8   3   3       90.16      100.29      2.58 o
   9   3   3       96.51      106.31      2.56 o
  10   3   3        1.90        3.71      1.42 o
  11   3   3      919.04      972.70      7.99 o
  12   3   3       61.02       68.60      2.75 o
  13   3   3      160.17      159.62      5.10 o
  14   3   3       18.83       19.63      2.88 o
  15   3   3      251.85      269.72      6.00 o
  16   3   3      103.44      112.42      8.78 o
  17   3   3       17.75       19.14      4.83 o
  18   3   3        1.53        3.49      6.98 o
  19   3   3        7.90       -1.11      6.56 o
  20   3   3        4.19        0.34      6.80 o
  21   3   3        1.99       -6.89      6.89 o
 -23   4   3       13.08       16.89      5.31 o
 -22   4   3        0.34       -3.94      3.94 o
 -21   4   3        1.47       -1.60      4.24 o
 -20   4   3        0.39       -5.80      5.80 o
 -19   4   3       13.59       10.47      4.08 o
 -18   4   3       63.78       56.43      4.19 o
 -17   4   3       28.28       26.15      3.17 o
 -16   4   3       81.03       74.70      3.72 o
 -15   4   3       44.01       43.95      2.92 o
 -14   4   3       43.76       37.99      2.59 o
 -13   4   3      159.28      164.28      3.95 o
 -12   4   3       13.70        8.13      1.43 o
 -11   4   3      501.73      469.56      4.47 o
 -10   4   3        3.27        3.25      1.00 o
  -9   4   3      557.68      560.87      4.12 o
  -8   4   3        6.88        4.05      0.67 o
  -7   4   3      231.58      234.21      1.82 o
  -6   4   3        0.43        1.06      0.34 o
  -5   4   3     4225.08     4793.57     18.41 o
  -4   4   3      516.13      544.44      3.77 o
  -3   4   3       48.38       24.07      1.12 o
  -2   4   3      364.80      387.98      2.11 o
  -1   4   3        0.01        2.18      0.47 o
   0   4   3     2143.49     2388.73      8.20 o
   1   4   3      763.39      860.44      3.99 o
   2   4   3        0.11        0.41      0.41 o
   3   4   3      116.59      104.48      1.78 o
   4   4   3      350.90      354.11      3.24 o
   5   4   3      310.61      303.97      3.38 o
   6   4   3       31.11       22.25      1.57 o
   7   4   3      101.52       81.36      2.06 o
   8   4   3       12.97        4.81      1.25 o
   9   4   3      617.33      638.57      5.79 o
  10   4   3      593.04      598.44      5.80 o
  11   4   3      459.43      475.92      5.98 o
  12   4   3        5.24        9.30      2.31 o
  13   4   3       38.85       44.41      3.33 o
  14   4   3        3.93        0.27      2.68 o
  15   4   3       56.86       55.51      3.74 o
  16   4   3        1.46        7.18      3.62 o
  17   4   3       17.75       26.14      3.94 o
  18   4   3        1.26       -1.80      4.72 o
  19   4   3       13.13        7.89      6.01 o
  20   4   3       13.16       14.12      6.53 o
  21   4   3       33.92       38.54      7.55 o
 -23   5   3        0.00       -5.01      5.01 o
 -22   5   3        6.06        1.29      5.07 o
 -21   5   3        4.89        1.57      5.78 o
 -20   5   3        1.82        3.74      5.09 o
 -19   5   3       86.27       92.96      6.50 o
 -18   5   3        6.77        5.46      2.95 o
 -17   5   3       19.34       18.39      3.65 o
 -16   5   3       12.34       14.75      2.66 o
 -15   5   3        0.01       -2.23      2.23 o
 -14   5   3        2.04       -1.99      1.99 o
 -13   5   3      523.88      470.50      5.56 o
 -12   5   3       16.98        0.64      1.59 o
 -11   5   3       35.40       22.86      1.48 o
 -10   5   3      310.05      292.94      3.41 o
  -9   5   3      651.95      728.31      5.00 o
  -8   5   3       34.37       29.02      1.11 o
  -7   5   3      376.60      359.57      2.44 o
  -6   5   3      323.28      350.68      2.41 o
  -5   5   3       33.78       33.48      1.20 o
  -4   5   3     1533.85     1608.53      9.48 o
  -3   5   3       45.39       44.49      1.33 o
  -2   5   3       42.91       32.43      0.99 o
  -1   5   3      631.83      632.74      3.34 o
   0   5   3      749.85      772.86      3.38 o
   1   5   3      400.87      353.42      2.29 o
   2   5   3       18.25       29.96      0.70 o
   3   5   3      298.84      361.43      2.79 o
   4   5   3      559.33      565.79      3.90 o
   5   5   3       11.76        3.51      0.99 o
   6   5   3      260.93      275.54      3.49 o
   7   5   3      795.49      831.65      7.29 o
   8   5   3       60.72       49.04      2.30 o
   9   5   3       58.76       57.48      1.97 o
  10   5   3       21.17       19.56      1.67 o
  11   5   3      126.71      142.18      4.00 o
  12   5   3        3.05       -0.54      2.35 o
  13   5   3       19.08       18.68      2.63 o
  14   5   3        2.80       -1.45      2.11 o
  15   5   3       22.04       17.15      2.76 o
  16   5   3       54.84       58.88      5.12 o
  17   5   3        8.53        5.64      3.83 o
  18   5   3        0.01       -5.72      5.72 o
  19   5   3       12.89       10.82      5.60 o
  20   5   3        0.49       -3.99      6.10 o
  21   5   3        1.01       -2.82      8.16 o
 -23   6   3        0.17       -6.14      6.14 o
 -22   6   3        8.52       20.10      6.88 o
 -21   6   3       34.60       47.29      7.96 o
 -20   6   3       25.19       39.45      6.30 o
 -19   6   3        1.01        5.19      4.46 o
 -18   6   3        3.15        5.99      4.13 o
 -17   6   3      257.62      291.39      7.04 o
 -16   6   3       21.45       17.50      2.59 o
 -15   6   3       86.99       83.56      3.63 o
 -14   6   3        5.78        7.46      2.14 o
 -13   6   3       36.88       31.33      2.48 o
 -12   6   3       72.01       57.97      2.72 o
 -11   6   3        8.66        2.56      1.24 o
 -10   6   3        0.75       -0.91      0.91 o
  -9   6   3       26.96       23.80      1.17 o
  -8   6   3      235.83      222.99      2.02 o
  -7   6   3       30.61       33.07      0.82 o
  -6   6   3     1630.49     1515.92      9.59 o
  -5   6   3      674.86      705.87      4.91 o
  -4   6   3      868.42      916.02      5.20 o
  -3   6   3       13.48       15.97      0.79 o
  -2   6   3      729.98      730.00      3.55 o
  -1   6   3      190.86      190.52      1.84 o
   0   6   3      401.62      462.39      2.47 o
   1   6   3      146.18      154.54      1.51 o
   2   6   3     2060.90     2204.23      8.49 o
   3   6   3      699.62      713.51      4.31 o
   4   6   3        6.53       18.44      1.18 o
   5   6   3      960.61      990.85      6.16 o
   6   6   3       81.12      103.86      2.34 o
   7   6   3        1.27        1.24      1.24 o
   8   6   3      219.62      217.48      3.92 o
   9   6   3      178.52      187.63      3.72 o
  10   6   3      100.24       83.02      2.88 o
  11   6   3        1.15       -1.81      1.81 o
  12   6   3       64.22       65.85      2.99 o
  13   6   3       53.35       55.64      2.91 o
  14   6   3       44.12       36.88      2.82 o
  15   6   3        2.02        1.89      2.32 o
  16   6   3        1.30        1.99      2.93 o
  17   6   3        3.87        2.19      3.77 o
  18   6   3        2.95        2.23      3.96 o
  19   6   3        1.62        0.68      6.20 o
  20   6   3        1.24       -7.41      7.41 o
 -22   7   3        6.02        8.63      6.99 o
 -21   7   3       49.51       56.40      7.86 o
 -20   7   3       25.81       36.65      7.37 o
 -19   7   3       47.64       62.71      5.01 o
 -18   7   3      100.73      109.50      8.77 o
 -17   7   3        1.37       -0.93      2.30 o
 -16   7   3        7.74        8.15      2.52 o
 -15   7   3       22.10       24.99      2.49 o
 -14   7   3        2.24        0.60      1.78 o
 -13   7   3        3.00       -1.67      1.67 o
 -12   7   3       54.85       38.58      2.18 o
 -11   7   3      175.03      125.50      3.26 o
 -10   7   3      270.41      291.52      3.71 o
  -9   7   3       71.10       56.10      1.46 o
  -8   7   3      209.93      210.96      2.06 o
  -7   7   3        1.73        1.14      0.60 o
  -6   7   3       55.86       46.01      1.10 o
  -5   7   3      352.29      324.41      2.44 o
  -4   7   3        3.40        4.36      0.64 o
  -3   7   3       26.74       25.21      0.85 o
  -2   7   3      162.57      152.07      1.73 o
  -1   7   3       11.33       14.69      0.79 o
   0   7   3       12.48       16.09      0.74 o
   1   7   3        6.39       11.72      0.74 o
   2   7   3      493.70      556.44      3.35 o
   3   7   3      558.34      608.79      3.93 o
   4   7   3      642.52      663.87      4.29 o
   5   7   3        0.09        2.31      0.97 o
   6   7   3      432.03      460.49      4.39 o
   7   7   3      697.98      715.67      5.96 o
   8   7   3      478.96      487.20      5.38 o
   9   7   3        6.39        6.95      1.75 o
  10   7   3       64.29       61.36      2.84 o
  11   7   3       21.28       20.10      2.17 o
  12   7   3        0.30        0.62      1.98 o
  13   7   3       88.35       87.96      3.33 o
  14   7   3       28.46       23.40      2.62 o
  15   7   3        5.71        2.98      2.50 o
  16   7   3        7.72        4.90      3.32 o
  17   7   3        9.64        6.37      3.91 o
  18   7   3       14.66        7.58      5.23 o
  19   7   3        2.87       -6.25      6.25 o
  20   7   3        0.25       -6.02      7.66 o
 -22   8   3        0.91       -6.50      6.50 o
 -21   8   3        5.61       17.62      7.15 o
 -20   8   3       32.12       42.08      7.62 o
 -19   8   3        4.46        6.90      4.88 o
 -18   8   3       78.85       96.06      6.20 o
 -17   8   3       35.22       44.77      3.85 o
 -16   8   3        9.27        4.56      2.85 o
 -15   8   3       58.60       56.31      3.29 o
 -14   8   3        2.01       -1.83      1.83 o
 -13   8   3        2.75       -1.43      1.98 o
 -12   8   3       15.89       11.85      1.83 o
 -11   8   3        1.63       -1.28      1.28 o
 -10   8   3      161.47      118.65      2.66 o
  -9   8   3        0.05       -0.87      0.87 o
  -8   8   3       18.87       21.25      0.94 o
  -7   8   3        6.28        4.77      0.67 o
  -6   8   3       52.59       49.13      1.00 o
  -5   8   3       10.62       10.60      0.59 o
  -4   8   3      603.17      545.37      3.33 o
  -3   8   3      985.90      990.46      5.11 o
  -2   8   3      125.79      113.69      1.82 o
  -1   8   3        2.04        3.06      0.75 o
   0   8   3      995.38     1084.70      5.36 o
   1   8   3       34.74       34.72      1.14 o
   2   8   3      893.54      939.68      4.97 o
   3   8   3      174.81      207.20      2.39 o
   4   8   3      205.79      192.97      2.29 o
   5   8   3        5.80        7.69      1.02 o
   6   8   3      488.86      448.70      4.14 o
   7   8   3        1.38        1.13      1.54 o
   8   8   3       51.99       49.80      2.42 o
   9   8   3      332.76      340.00      4.98 o
  10   8   3      570.62      580.74      6.82 o
  11   8   3       44.33       42.99      2.71 o
  12   8   3      337.48      341.44      5.41 o
  13   8   3       42.16       53.87      3.07 o
  14   8   3        3.73        4.76      2.56 o
  15   8   3       49.41       60.87      4.84 o
  16   8   3        5.57        1.97      3.48 o
  17   8   3       19.14       20.48      4.01 o
  18   8   3        0.11       -2.98      5.14 o
  19   8   3        2.67       -0.37      7.08 o
  20   8   3       15.35       12.12     12.12 o
 -21   9   3        0.21       -2.85      5.87 o
 -20   9   3        0.83        6.97      5.50 o
 -19   9   3        4.37        6.22      5.36 o
 -18   9   3       24.62       21.14      5.05 o
 -17   9   3        7.19       10.49      3.30 o
 -16   9   3       11.61       11.17      2.96 o
 -15   9   3        9.52        2.86      2.42 o
 -14   9   3        0.06       -1.85      2.22 o
 -13   9   3       64.32       53.40      2.87 o
 -12   9   3        8.81        8.31      1.87 o
 -11   9   3        0.20       -1.41      1.41 o
 -10   9   3       14.41       10.24      1.43 o
  -9   9   3       27.73       12.98      1.30 o
  -8   9   3      137.88      134.82      2.01 o
  -7   9   3      315.75      308.25      2.61 o
  -6   9   3      523.33      498.36      4.65 o
  -5   9   3        6.71       11.78      0.83 o
  -4   9   3      328.81      294.93      2.66 o
  -3   9   3      228.84      216.97      2.27 o
  -2   9   3       70.11       56.77      1.59 o
  -1   9   3       11.87        6.37      1.01 o
   0   9   3        6.99        5.72      0.97 o
   1   9   3        0.09       -0.76      0.76 o
   2   9   3        1.94        2.87      0.84 o
   3   9   3       71.18       61.81      1.62 o
   4   9   3       30.27       26.82      1.27 o
   5   9   3       89.49       83.28      1.91 o
   6   9   3      102.53       87.16      2.26 o
   7   9   3        2.85        1.06      1.74 o
   8   9   3        3.19        0.33      1.67 o
   9   9   3      222.27      225.34      5.42 o
  10   9   3       54.80       50.73      2.76 o
  11   9   3        1.06        5.39      2.10 o
  12   9   3        2.34        2.25      2.16 o
  13   9   3        0.30       -1.28      2.11 o
  14   9   3       69.65       64.01      3.66 o
  15   9   3        2.46        4.35      3.25 o
  16   9   3        1.66        7.12      4.12 o
  17   9   3        0.13        2.50      5.66 o
  18   9   3        0.57        0.77      7.90 o
  19   9   3       15.71       13.25      6.67 o
 -21  10   3       26.86       25.79      7.98 o
 -20  10   3        6.34       12.01      6.11 o
 -19  10   3       10.73        5.66      5.56 o
 -18  10   3       16.95       24.64      6.06 o
 -17  10   3       16.04       29.10      4.64 o
 -16  10   3       43.39       35.75      4.75 o
 -15  10   3        8.01        6.32      2.46 o
 -14  10   3       26.75       30.70      2.90 o
 -13  10   3       83.03       83.22      3.51 o
 -12  10   3       25.84       12.86      2.00 o
 -11  10   3      254.39      233.68      4.15 o
 -10  10   3       34.17       31.52      1.99 o
  -9  10   3       70.70       46.52      1.97 o
  -8  10   3        7.71        5.12      1.14 o
  -7  10   3      149.84      139.62      2.49 o
  -6  10   3      740.44      698.60      4.71 o
  -5  10   3      186.51      184.11      2.34 o
  -4  10   3       75.11       70.96      1.66 o
  -3  10   3        1.93        0.29      0.81 o
  -2  10   3        0.28       -0.09      1.00 o
  -1  10   3       52.65       38.27      1.67 o
   0  10   3      265.00      276.75      2.89 o
   1  10   3      123.08      121.24      2.00 o
   2  10   3       14.32       13.19      1.09 o
   3  10   3      220.05      209.52      2.62 o
   4  10   3       94.16       83.73      2.00 o
   5  10   3        2.56       -0.16      1.15 o
   6  10   3      335.11      345.80      4.33 o
   7  10   3      207.86      205.61      3.38 o
   8  10   3        3.34        4.40      1.82 o
   9  10   3        4.42        4.93      1.85 o
  10  10   3       17.81       21.03      2.07 o
  11  10   3      149.70      147.46      4.28 o
  12  10   3        6.86        5.81      2.32 o
  13  10   3       29.74       31.52      3.04 o
  14  10   3       12.96       10.56      4.05 o
  15  10   3       41.00       45.33      4.22 o
  16  10   3        0.75        0.10      3.90 o
  17  10   3        2.42        7.53      4.89 o
  18  10   3        8.56        9.74      6.12 o
  19  10   3        3.54       -4.63      6.09 o
 -20  11   3       41.48       50.80      6.55 o
 -19  11   3        4.26        7.05      5.36 o
 -18  11   3       16.61       25.30      5.85 o
 -17  11   3        3.07        9.04      4.71 o
 -16  11   3       83.59       93.15      7.00 o
 -15  11   3       27.48       30.02      4.38 o
 -14  11   3        0.99        0.53      2.46 o
 -13  11   3        3.11        2.49      2.20 o
 -12  11   3        0.97       -0.58      2.14 o
 -11  11   3       93.04       93.99      3.32 o
 -10  11   3      176.86      175.83      4.51 o
  -9  11   3       79.84       68.96      2.42 o
  -8  11   3      164.93      160.79      3.15 o
  -7  11   3      193.46      177.55      3.38 o
  -6  11   3       29.16       36.60      1.85 o
  -5  11   3        2.32       -1.32      1.32 o
  -4  11   3      250.01      218.41      3.82 o
  -3  11   3      533.80      462.69      4.37 o
  -2  11   3     1392.75     1383.43      7.69 o
  -1  11   3      386.09      387.82      4.04 o
   0  11   3      228.79      226.77      3.16 o
   1  11   3       66.53       65.72      2.51 o
   2  11   3       30.98       37.99      1.49 o
   3  11   3      163.47      165.58      2.81 o
   4  11   3      166.54      156.47      2.94 o
   5  11   3       18.39       19.76      1.76 o
   6  11   3       29.76       28.15      1.85 o
   7  11   3        0.45       -0.14      1.46 o
   8  11   3        8.33        9.30      1.97 o
   9  11   3       10.44        9.59      2.19 o
  10  11   3      166.27      161.54      4.17 o
  11  11   3       40.64       35.76      2.81 o
  12  11   3        4.20        3.51      2.41 o
  13  11   3       81.86       81.36      4.07 o
  14  11   3       17.45       14.49      3.49 o
  15  11   3       27.48       33.33      5.07 o
  16  11   3       17.60       26.26      5.53 o
  17  11   3       13.53        7.73      6.09 o
  18  11   3       15.75       12.85      5.88 o
 -20  12   3        1.35       -6.71      7.70 o
 -19  12   3        6.09       21.91      6.07 o
 -18  12   3       73.42       91.09      7.63 o
 -17  12   3        8.88       17.58      5.47 o
 -16  12   3      173.47      231.62     14.71 o
 -15  12   3        0.27        4.50      3.91 o
 -14  12   3       47.55       55.85      4.32 o
 -13  12   3       35.16       38.14      3.21 o
 -12  12   3        5.28        7.39      2.20 o
 -11  12   3        9.82        9.32      2.12 o
 -10  12   3       24.26       24.70      2.20 o
  -9  12   3       38.40       45.07      2.32 o
  -8  12   3       22.10       12.77      1.68 o
  -7  12   3       18.42       17.78      1.89 o
  -6  12   3      378.93      350.84      4.89 o
  -5  12   3        0.35       -0.91      1.64 o
  -4  12   3       72.45       52.96      2.55 o
  -3  12   3       41.55       38.07      2.30 o
  -2  12   3       55.50       58.45      2.55 o
  -1  12   3        0.92       -1.43      1.43 o
   0  12   3       35.67       35.83      1.90 o
   1  12   3       51.50       50.58      2.03 o
   2  12   3       23.47       20.13      1.50 o
   3  12   3       66.12       68.25      2.37 o
   4  12   3      181.28      168.37      3.34 o
   5  12   3        7.44        4.59      1.60 o
   6  12   3       78.68       80.25      2.68 o
   7  12   3      161.02      161.83      3.51 o
   8  12   3      112.96      105.40      3.39 o
   9  12   3      145.99      138.29      3.94 o
  10  12   3        2.19        3.80      2.19 o
  11  12   3        5.13        1.44      2.27 o
  12  12   3       22.80       11.34      3.01 o
  13  12   3       51.15       38.48      3.86 o
  14  12   3       18.22        9.14      3.83 o
  15  12   3        0.91       -0.63      3.64 o
  16  12   3        0.50       -0.90      4.98 o
  17  12   3        2.93        2.18      5.16 o
  18  12   3        0.21       -5.11      5.11 o
 -19  13   3       17.75       16.94      6.43 o
 -18  13   3        0.03       -3.49      4.79 o
 -17  13   3       67.78       77.56      6.50 o
 -16  13   3       35.54       53.83      5.51 o
 -15  13   3        1.48       12.97      4.30 o
 -14  13   3       41.69       55.90      4.49 o
 -13  13   3      197.50      209.11      5.93 o
 -12  13   3       49.23       49.79      3.84 o
 -11  13   3       73.53       79.57      3.83 o
 -10  13   3      150.99      166.66      4.37 o
  -9  13   3        1.58        3.54      1.78 o
  -8  13   3       21.28       17.99      2.25 o
  -7  13   3        0.25       -1.54      1.54 o
  -6  13   3       30.93       26.71      2.14 o
  -5  13   3        8.06        3.11      1.69 o
  -4  13   3       68.72       51.71      2.66 o
  -3  13   3       19.68       15.54      2.17 o
  -2  13   3        9.55        6.73      1.92 o
  -1  13   3       78.39       65.54      3.14 o
   0  13   3      135.98      111.71      3.40 o
   1  13   3        0.72       -1.53      1.53 o
   2  13   3       89.66       96.53      3.40 o
   3  13   3        1.38       -0.09      1.55 o
   4  13   3       70.29       70.26      2.81 o
   5  13   3        8.75        9.00      1.91 o
   6  13   3        1.91        5.31      1.90 o
   7  13   3        7.90        9.41      2.68 o
   8  13   3       90.01       95.90      3.57 o
   9  13   3       23.03       26.51      2.95 o
  10  13   3        8.34       10.83      2.70 o
  11  13   3        2.25       -1.76      2.99 o
  12  13   3       70.44       66.70      4.96 o
  13  13   3        7.55        5.76      3.69 o
  14  13   3       22.44       21.15      4.43 o
  15  13   3        1.87       -4.68      4.68 o
  16  13   3       46.58       42.62      6.18 o
  17  13   3        4.43        0.66      4.73 o
 -18  14   3        1.76        7.78      4.75 o
 -17  14   3       55.32       77.49      6.81 o
 -16  14   3       50.57       63.18      6.36 o
 -15  14   3        0.34        4.53      4.22 o
 -14  14   3       88.48      102.30      6.27 o
 -13  14   3       12.49       23.54      4.57 o
 -12  14   3       18.87       18.53      3.29 o
 -11  14   3       21.26       21.05      3.17 o
 -10  14   3        3.18        8.29      3.03 o
  -9  14   3        0.10        0.17      2.46 o
  -8  14   3       56.89       52.21      2.76 o
  -7  14   3       10.29        5.32      1.98 o
  -6  14   3       23.76       22.84      2.37 o
  -5  14   3       55.51       51.97      2.66 o
  -4  14   3       83.93       69.24      3.12 o
  -3  14   3        3.77       -0.15      2.06 o
  -2  14   3       78.51       87.93      3.28 o
  -1  14   3        0.32       -1.88      1.88 o
   0  14   3        8.99        1.28      1.91 o
   1  14   3       52.24       49.66      3.07 o
   2  14   3       66.87       71.56      3.06 o
   3  14   3       50.18       42.84      2.48 o
   4  14   3       36.54       32.83      2.35 o
   5  14   3        9.06       10.89      2.12 o
   6  14   3       19.27       17.69      2.38 o
   7  14   3        6.36        1.29      2.43 o
   8  14   3        6.82        0.98      2.21 o
   9  14   3        7.38        7.99      2.73 o
  10  14   3        3.22        2.86      3.19 o
  11  14   3       13.45       15.36      3.80 o
  12  14   3       14.29        5.59      3.73 o
  13  14   3        6.56        4.54      3.96 o
  14  14   3        8.33        9.55      5.03 o
  15  14   3        2.50        3.49      4.57 o
  16  14   3       11.65        4.18      5.21 o
 -17  15   3        8.33       12.52      5.68 o
 -16  15   3       33.44       36.79      5.61 o
 -15  15   3        1.56        4.05      5.16 o
 -14  15   3       13.67       12.54      4.21 o
 -13  15   3       29.48       31.18      4.92 o
 -12  15   3      102.92      101.99      7.54 o
 -11  15   3        2.81       13.74      3.32 o
 -10  15   3        9.12        5.85      3.00 o
  -9  15   3       81.64       85.75      4.23 o
  -8  15   3      113.84      127.32      6.38 o
  -7  15   3        8.84       13.64      2.25 o
  -6  15   3       19.88       24.47      2.47 o
  -5  15   3       14.37       14.14      2.28 o
  -4  15   3       94.71       91.94      3.74 o
  -3  15   3       11.13        6.87      2.28 o
  -2  15   3      103.22       86.43      3.46 o
  -1  15   3       55.31       44.15      2.96 o
   0  15   3        0.82       -2.16      2.16 o
   1  15   3      144.23      120.81      5.02 o
   2  15   3       96.37       90.72      3.97 o
   3  15   3        3.56       -1.02      2.12 o
   4  15   3       19.86       20.76      2.54 o
   5  15   3        0.51       -2.16      2.16 o
   6  15   3        0.91       -0.47      2.11 o
   7  15   3        0.00       -2.67      2.67 o
   8  15   3        5.54        3.32      2.46 o
   9  15   3        3.97       -2.23      3.12 o
  10  15   3       21.10       21.33      3.90 o
  11  15   3       28.87       26.48      4.57 o
  12  15   3        1.27       -1.03      3.60 o
  13  15   3       24.21       27.50      6.60 o
  14  15   3        5.11        8.72     10.19 o
  15  15   3        0.06        5.18      6.33 o
 -16  16   3       39.43       49.74      6.63 o
 -15  16   3       10.93        7.78      4.91 o
 -14  16   3       38.16       44.33      5.11 o
 -13  16   3        9.91       11.86      4.69 o
 -12  16   3        5.60        5.59      4.47 o
 -11  16   3       16.69       16.84      4.48 o
 -10  16   3       23.35       20.56      3.52 o
  -9  16   3        1.52       -0.26      2.74 o
  -8  16   3        5.95        6.90      2.58 o
  -7  16   3       45.70       51.49      3.86 o
  -6  16   3      200.60      215.02      4.82 o
  -5  16   3        7.72        5.89      2.47 o
  -4  16   3       99.07       93.04      3.93 o
  -3  16   3       46.78       48.45      3.21 o
  -2  16   3        0.00       -2.26      2.26 o
  -1  16   3        9.82        7.81      2.48 o
   0  16   3        0.12       -1.03      2.24 o
   1  16   3        8.48        4.48      2.49 o
   2  16   3      122.67      133.85      4.79 o
   3  16   3        6.07        3.34      2.56 o
   4  16   3       42.34       50.40      3.79 o
   5  16   3       89.70       91.31      4.12 o
   6  16   3       16.91       16.88      3.24 o
   7  16   3        0.52       -1.49      3.16 o
   8  16   3       19.28       20.69      3.93 o
   9  16   3        0.02       -4.54      4.54 o
  10  16   3        2.90       -5.82      7.98 o
  11  16   3        1.35       -4.52      4.52 o
  12  16   3       38.00       34.80      7.87 o
  13  16   3        3.06        8.16      6.48 o
  14  16   3        5.01        3.67      6.12 o
 -15  17   3      101.76      127.07      7.71 o
 -14  17   3        0.17        3.59      4.65 o
 -13  17   3       48.57       61.37      6.62 o
 -12  17   3       35.69       26.53      4.76 o
 -11  17   3        1.93        3.10      4.32 o
 -10  17   3       27.70       34.49      5.07 o
  -9  17   3       40.53       45.15      4.44 o
  -8  17   3        4.05        5.66      3.26 o
  -7  17   3        0.01        3.37      2.99 o
  -6  17   3        0.02        4.38      3.42 o
  -5  17   3       41.28       37.16      3.23 o
  -4  17   3        1.48        1.41      2.48 o
  -3  17   3        2.70        4.42      2.51 o
  -2  17   3        0.25        4.07      2.59 o
  -1  17   3        1.05       -1.21      2.63 o
   0  17   3       10.13        8.36      2.93 o
   1  17   3        1.42       -0.78      2.94 o
   2  17   3        8.91        9.77      3.05 o
   3  17   3       14.55       15.02      3.24 o
   4  17   3        0.00        2.36      3.16 o
   5  17   3       36.90       46.11      5.30 o
   6  17   3       30.56       38.66      7.27 o
   7  17   3       58.54       66.45      8.23 o
   8  17   3       12.20        5.05      4.84 o
   9  17   3        2.58       -3.46      8.31 o
  10  17   3        5.03       -1.04      7.22 o
  11  17   3       33.25       32.13      9.13 o
  12  17   3       18.08       11.71      9.44 o
  13  17   3        3.92       12.62      8.02 o
 -14  18   3        1.36        5.09      4.74 o
 -13  18   3        0.21       -2.27      4.73 o
 -12  18   3       17.25       15.01      4.86 o
 -11  18   3        0.30        5.08      4.06 o
 -10  18   3        2.02       -1.78      3.95 o
  -9  18   3        1.82       10.19      4.05 o
  -8  18   3       18.39       20.23      4.37 o
  -7  18   3        1.94       -1.76      2.88 o
  -6  18   3        6.01       -2.48      3.94 o
  -5  18   3       13.83        8.19      4.26 o
  -4  18   3        4.43        4.13      3.87 o
  -3  18   3       56.70       58.79      5.02 o
  -2  18   3       94.79      104.82      6.01 o
  -1  18   3        1.37       -1.33      4.78 o
   0  18   3        6.15        1.73      5.20 o
   1  18   3        3.34       -3.62      3.62 o
   2  18   3        6.22        8.64      4.15 o
   3  18   3        0.05        3.00      4.02 o
   4  18   3        3.96        9.82      4.85 o
   5  18   3        6.03       15.12      6.27 o
   6  18   3       26.68       42.03      7.46 o
   7  18   3       22.09       32.10      7.49 o
   8  18   3       24.65       49.30      8.22 o
   9  18   3        0.29        1.45      6.98 o
  10  18   3        5.58        4.63      9.91 o
  11  18   3       51.88       55.72     11.21 o
  12  18   3        8.52       16.59      8.12 o
 -13  19   3        0.81        2.60      8.86 o
 -12  19   3        0.02        1.31      4.56 o
 -11  19   3        0.03       -4.60      4.60 o
 -10  19   3        3.93        3.60      4.35 o
  -9  19   3        1.37       -0.95      4.35 o
  -8  19   3        0.28       -4.12      4.12 o
  -7  19   3        0.54       -5.31      5.31 o
  -6  19   3        0.10       -4.17      4.17 o
  -5  19   3       13.41       16.44      5.00 o
  -4  19   3        2.77        0.91      4.87 o
  -3  19   3        5.57        3.01      4.98 o
  -2  19   3        4.68        8.96      4.96 o
  -1  19   3        7.94        8.86      4.02 o
   0  19   3       19.23       24.42      5.28 o
   1  19   3        0.15       -1.74      5.45 o
   2  19   3        0.32        4.85      5.13 o
   3  19   3       55.93       70.26      6.84 o
   4  19   3       75.13       92.90      8.74 o
   5  19   3      122.03      128.98     10.15 o
   6  19   3       75.33       96.45      9.62 o
   7  19   3       42.16       47.76      7.79 o
   8  19   3        2.77        5.27      7.27 o
   9  19   3        5.22       -6.83      6.83 o
  10  19   3        1.73        5.69      9.12 o
 -11  20   3        4.38       15.16      5.33 o
 -10  20   3       18.74       14.25      5.20 o
  -9  20   3        0.10        5.60      4.94 o
  -8  20   3        0.20        1.99      5.13 o
  -7  20   3       40.82       47.60      6.04 o
  -6  20   3        1.40       -0.45      4.58 o
  -5  20   3        0.48        0.60      4.25 o
  -4  20   3       12.77       11.87      5.80 o
  -3  20   3        0.69        4.59      4.94 o
  -2  20   3       79.98      112.12      8.57 o
  -1  20   3       24.66       45.45      6.47 o
   0  20   3       60.77       86.13      8.65 o
   1  20   3       46.29       61.28      6.83 o
   2  20   3        0.38        5.60      5.39 o
   3  20   3        0.18        8.11      9.77 o
   4  20   3       13.48       22.75      6.75 o
   5  20   3        4.96       14.19      6.24 o
   6  20   3        9.81        7.78      6.54 o
   7  20   3        7.33        7.67      7.06 o
   8  20   3       44.24       43.86      8.44 o
   9  20   3        9.96       20.05     13.76 o
  -8  21   3        0.16       -4.25      4.93 o
  -7  21   3        1.70        4.66      5.19 o
  -6  21   3        9.08       13.80      6.07 o
  -5  21   3        0.13        1.08      5.09 o
  -4  21   3       14.41       10.25      5.45 o
  -3  21   3        0.28        7.40      5.80 o
  -2  21   3        6.40       14.21      5.84 o
  -1  21   3       12.05       15.61      5.53 o
   0  21   3        5.47        6.14      5.32 o
   1  21   3        0.51        4.44      5.22 o
   2  21   3        0.00        1.56      8.72 o
   3  21   3        0.02       -6.47      6.47 o
   4  21   3        1.23        8.30      7.51 o
   5  21   3       16.18       31.07      9.47 o
   6  21   3       13.69        4.50      6.59 o
  -4  22   3       16.31       22.85      6.48 o
  -3  22   3        0.49        7.77      5.78 o
  -2  22   3        0.47        4.00      6.83 o
  -1  22   3       21.13       36.13      6.53 o
   0  22   3        3.91        8.89      5.40 o
   1  22   3        4.30        8.88      5.79 o
   2  22   3        2.93       -4.81      6.07 o
 -23   0   4       60.30       60.06      8.02 o
 -22   0   4        8.78       -0.83      7.11 o
 -21   0   4        5.70       -3.88      5.15 o
 -20   0   4       19.02       12.21      5.70 o
 -19   0   4        0.01       -3.98      3.98 o
 -18   0   4      158.84      202.55     14.94 o
 -17   0   4      258.97      274.20     22.65 o
 -16   0   4      111.71      101.29      7.91 o
 -15   0   4       13.14       11.04      4.55 o
 -14   0   4      283.43      257.64      7.43 o
 -13   0   4     2294.85     2373.62     20.58 o
 -12   0   4      470.59      454.40      5.85 o
 -11   0   4     1027.09     1002.77      8.08 o
 -10   0   4       21.90       24.17      1.63 o
  -9   0   4       59.20       44.16      1.66 o
  -8   0   4       13.44       13.50      1.47 o
  -7   0   4       52.69       81.55      1.68 o
  -6   0   4     1173.43     1265.22      7.43 o
  -5   0   4      234.13      238.00      2.55 o
  -4   0   4       97.28       54.86      1.46 o
  -3   0   4     8270.31     9003.70     60.02 o
  -2   0   4     3653.06     4155.73     20.20 o
  -1   0   4      975.16      924.73      6.40 o
   0   0   4      224.10      205.28      2.89 o
   1   0   4     2298.54     2620.52     15.56 o
   2   0   4     2386.67     2616.56     16.12 o
   3   0   4    13851.07    15124.76     72.12 o
   4   0   4     1012.84     1089.11      9.22 o
   5   0   4      793.81      859.47      6.99 o
   6   0   4     1627.95     1759.07     12.04 o
   7   0   4     2219.06     2350.05     16.07 o
   8   0   4      226.07      270.57      4.50 o
   9   0   4        4.40        4.99      2.28 o
  10   0   4      182.28      194.66      5.55 o
  11   0   4       66.48       68.82      3.98 o
  12   0   4       40.31       31.16      3.68 o
  13   0   4      352.75      373.11      8.45 o
  14   0   4        0.43       -2.71      4.00 o
  15   0   4       38.92       21.87     11.17 o
  16   0   4      156.91      148.44      8.55 o
  17   0   4      109.72      124.83     11.84 o
  18   0   4       16.32       22.85     15.15 o
  19   0   4        0.19       -8.86     14.22 o
  20   0   4        8.85      -10.96     14.45 o
 -23   1   4        2.89       -3.40      4.11 o
 -22   1   4        0.00       -4.01      4.01 o
 -21   1   4        5.09       -4.06      4.06 o
 -20   1   4        0.58       -3.53      3.53 o
 -19   1   4       13.31       11.93      2.97 o
 -18   1   4        5.95        5.64      2.69 o
 -17   1   4       31.63       24.29      4.54 o
 -16   1   4       33.41       22.38      2.59 o
 -15   1   4       39.39       33.78      3.26 o
 -14   1   4       38.15       39.94      3.02 o
 -13   1   4        2.91        8.54      1.70 o
 -12   1   4      473.30      457.04      3.97 o
 -11   1   4     2375.94     2256.02     10.47 o
 -10   1   4       38.55       28.09      1.18 o
  -9   1   4      277.31      249.10      2.18 o
  -8   1   4       52.95       53.53      1.00 o
  -7   1   4       71.84       61.28      1.07 o
  -6   1   4      441.68      427.99      2.41 o
  -5   1   4      302.17      388.94      2.25 o
  -4   1   4      172.35      180.23      1.53 o
  -3   1   4       27.94       22.47      0.98 o
  -2   1   4        0.33        0.56      0.56 o
  -1   1   4      133.14      162.32      1.65 o
   0   1   4      119.48      141.63      1.73 o
   1   1   4      551.66      607.26      3.83 o
   2   1   4       81.64       94.09      1.79 o
   3   1   4       30.85       29.99      1.16 o
   4   1   4      121.23      146.63      2.15 o
   5   1   4       89.33      105.68      2.07 o
   6   1   4       89.43       82.23      2.28 o
   7   1   4       36.91       42.34      1.61 o
   8   1   4       94.84      101.29      2.83 o
   9   1   4      108.39      119.68      2.93 o
  10   1   4      220.06      207.99      3.78 o
  11   1   4      280.26      290.70      4.46 o
  12   1   4       19.97       19.01      2.21 o
  13   1   4        0.65       -2.07      2.07 o
  14   1   4       21.00       17.46      2.91 o
  15   1   4       45.27       41.78      4.42 o
  16   1   4        0.00        7.40      3.23 o
  17   1   4       11.02       14.10      6.02 o
  18   1   4       26.49       31.73     10.79 o
  19   1   4        0.60        5.11     10.35 o
  20   1   4        0.47       12.91      9.19 o
 -23   2   4        7.40       -4.47      4.47 o
 -22   2   4        0.18       -4.60      4.60 o
 -21   2   4        2.12       -3.93      3.93 o
 -20   2   4        1.12       -3.38      3.38 o
 -19   2   4       67.61       67.69      4.76 o
 -18   2   4       41.20       47.62      4.06 o
 -17   2   4        2.49        0.32      2.37 o
 -16   2   4        0.51       -0.29      2.19 o
 -15   2   4       36.62       36.52      2.81 o
 -14   2   4       75.89       72.45      2.95 o
 -13   2   4      342.09      341.67      4.86 o
 -12   2   4      153.72      174.95      2.93 o
 -11   2   4      503.59      487.69      4.10 o
 -10   2   4       92.13       96.91      2.53 o
  -9   2   4        1.05        2.63      0.79 o
  -8   2   4      222.11      206.18      2.04 o
  -7   2   4      801.16      863.54      4.43 o
  -6   2   4       21.70       13.62      0.62 o
  -5   2   4      424.67      426.76      2.31 o
  -4   2   4      123.61      103.89      1.16 o
  -3   2   4     3217.61     3473.95     11.71 o
  -2   2   4       13.74        3.79      0.52 o
  -1   2   4     2552.15     2694.84     10.37 o
   0   2   4      527.22      540.66      3.43 o
   1   2   4      658.28      724.57      3.96 o
   2   2   4     1213.74     1386.75      6.43 o
   3   2   4     1343.87     1387.97      6.99 o
   4   2   4      812.90      915.45      5.54 o
   5   2   4      234.82      220.19      2.64 o
   6   2   4      279.11      290.00      3.25 o
   7   2   4        8.01        7.47      1.38 o
   8   2   4        1.93        3.61      1.41 o
   9   2   4        2.17       -1.37      1.37 o
  10   2   4        0.04       -1.35      1.35 o
  11   2   4       98.94       94.83      3.03 o
  12   2   4       40.18       30.53      2.77 o
  13   2   4      114.82      110.40      6.21 o
  14   2   4        0.77        2.39      2.34 o
  15   2   4        3.90        3.43      2.93 o
  16   2   4       52.01       62.93      4.91 o
  17   2   4       12.32       19.23      5.57 o
  18   2   4        4.89       13.52      8.79 o
  19   2   4       32.52       18.96      9.35 o
  20   2   4        1.30       -5.36     13.99 o
 -23   3   4        0.15       -4.42      4.42 o
 -22   3   4        0.55       -5.73      5.73 o
 -21   3   4       15.40        5.76      4.59 o
 -20   3   4        1.21       -4.13      4.13 o
 -19   3   4        2.29       -1.25      2.97 o
 -18   3   4        0.74       -3.01      3.01 o
 -17   3   4       31.69       35.43      3.44 o
 -16   3   4      137.29      124.33      5.19 o
 -15   3   4       91.43       91.73      4.00 o
 -14   3   4      340.31      333.46      5.64 o
 -13   3   4      154.62      143.00      5.02 o
 -12   3   4      395.59      361.00      4.17 o
 -11   3   4      490.51      492.14      4.39 o
 -10   3   4     3058.20     2894.01     13.35 o
  -9   3   4       50.01       37.86      1.29 o
  -8   3   4       21.85       18.53      0.81 o
  -7   3   4      710.19      681.51      3.35 o
  -6   3   4        2.12        0.34      0.53 o
  -5   3   4      553.45      553.67      2.81 o
  -4   3   4     1208.52     1310.38      4.78 o
  -3   3   4       11.39        7.49      0.52 o
  -2   3   4       13.71       15.76      0.66 o
  -1   3   4       37.12       54.68      1.11 o
   0   3   4     1997.86     2170.67      8.78 o
   1   3   4      224.56      178.67      1.84 o
   2   3   4      765.19      854.03      4.46 o
   3   3   4       90.48       70.64      1.56 o
   4   3   4      238.32      252.98      3.25 o
   5   3   4        0.15       -0.82      1.10 o
   6   3   4      133.00      144.96      2.99 o
   7   3   4       35.48       30.52      1.67 o
   8   3   4       50.06       57.62      2.29 o
   9   3   4        5.44        4.34      1.52 o
  10   3   4        2.87       -1.48      1.48 o
  11   3   4       10.43        7.08      2.24 o
  12   3   4       19.37       17.03      2.48 o
  13   3   4        7.70        8.77      2.76 o
  14   3   4       26.59       20.12      3.31 o
  15   3   4        1.37        1.79      3.34 o
  16   3   4      348.12      397.42     13.67 o
  17   3   4       41.95       49.99      8.27 o
  18   3   4        4.68       17.01      7.95 o
  19   3   4       66.70       72.86      9.83 o
  20   3   4        5.38        8.83      9.23 o
 -23   4   4        7.73        2.56      5.91 o
 -22   4   4        9.51        8.00      4.74 o
 -21   4   4        9.73        8.40      4.75 o
 -20   4   4       10.69        8.50      4.06 o
 -19   4   4        2.86       -3.07      3.07 o
 -18   4   4        4.35        8.82      3.28 o
 -17   4   4       30.91       24.49      3.13 o
 -16   4   4        0.00       -1.91      2.72 o
 -15   4   4       50.74       39.71      2.81 o
 -14   4   4       58.51       49.40      3.40 o
 -13   4   4       38.33       25.86      2.31 o
 -12   4   4       68.79       49.25      2.47 o
 -11   4   4       92.24      105.31      2.56 o
 -10   4   4      282.17      238.15      2.88 o
  -9   4   4       14.80       16.51      0.88 o
  -8   4   4       70.70       60.53      1.08 o
  -7   4   4       22.80       13.99      0.86 o
  -6   4   4       18.35       10.77      0.77 o
  -5   4   4       30.97       32.65      0.96 o
  -4   4   4        9.32        6.38      0.55 o
  -3   4   4      939.63      944.06      4.33 o
  -2   4   4      277.02      270.70      2.29 o
  -1   4   4      787.77      832.30      4.08 o
   0   4   4       79.40       95.67      1.15 o
   1   4   4      110.59      137.29      1.86 o
   2   4   4       32.71       28.40      1.14 o
   3   4   4      132.62      144.53      2.21 o
   4   4   4       15.92        7.08      1.20 o
   5   4   4        1.80       -0.97      0.97 o
   6   4   4        6.54        1.39      1.39 o
   7   4   4       13.02       10.89      1.61 o
   8   4   4      205.44      233.47      3.99 o
   9   4   4      268.89      273.47      3.74 o
  10   4   4        0.60        0.30      1.80 o
  11   4   4       46.73       38.95      2.78 o
  12   4   4        9.27        5.12      2.31 o
  13   4   4       17.85       10.86      2.48 o
  14   4   4       30.74       27.78      2.99 o
  15   4   4        0.39        4.52      3.15 o
  16   4   4        5.95        4.01      4.32 o
  17   4   4       13.10       26.19      5.36 o
  18   4   4       42.33       50.64      6.78 o
  19   4   4       21.07       22.71      7.81 o
  20   4   4        3.24       -5.80      5.80 o
 -23   5   4        0.06       -8.57      8.57 o
 -22   5   4       17.67       11.49      5.40 o
 -21   5   4        0.84       -4.29      4.66 o
 -20   5   4       14.13       18.59      4.74 o
 -19   5   4       17.57       14.01      3.59 o
 -18   5   4       19.37       30.35      5.20 o
 -17   5   4      291.01      329.49     10.88 o
 -16   5   4        0.01        0.17      2.46 o
 -15   5   4       51.55       43.58      2.97 o
 -14   5   4        1.65       -1.83      1.83 o
 -13   5   4       58.89       41.27      2.51 o
 -12   5   4        4.79       -1.56      1.56 o
 -11   5   4       98.86       77.96      2.38 o
 -10   5   4        1.32       -1.32      1.33 o
  -9   5   4      224.06      195.31      2.06 o
  -8   5   4       22.81       25.91      1.71 o
  -7   5   4      108.09       94.96      2.40 o
  -6   5   4      549.70      540.17      4.92 o
  -5   5   4        1.29        0.19      0.58 o
  -4   5   4       30.64       41.59      1.26 o
  -3   5   4      258.77      221.59      2.57 o
  -2   5   4       37.71       26.34      0.97 o
  -1   5   4      499.34      544.28      3.34 o
   0   5   4        0.23        1.15      0.47 o
   1   5   4     1898.14     1835.79      7.85 o
   2   5   4      551.85      535.36      3.26 o
   3   5   4        1.02        3.17      1.15 o
   4   5   4     1029.14     1093.22      7.57 o
   5   5   4        4.38        3.00      1.21 o
   6   5   4        2.84        2.17      1.53 o
   7   5   4       65.02       59.51      2.70 o
   8   5   4        0.07       -1.02      1.63 o
   9   5   4        3.10        0.48      1.53 o
  10   5   4      220.35      240.28      4.92 o
  11   5   4       26.43       21.64      2.42 o
  12   5   4       12.13       10.82      2.51 o
  13   5   4        0.00       -2.28      2.28 o
  14   5   4       43.29       34.35      3.18 o
  15   5   4        8.02        1.43      2.68 o
  16   5   4       26.82       24.04      3.69 o
  17   5   4       44.60       46.21      6.06 o
  18   5   4       10.35        6.84      5.54 o
  19   5   4       11.06        9.23      6.70 o
  20   5   4        0.61        0.44      6.86 o
 -22   6   4        0.76       -5.39      5.39 o
 -21   6   4        2.27       -0.85      4.77 o
 -20   6   4       54.00       63.26      5.39 o
 -19   6   4       24.26       20.61      5.81 o
 -18   6   4        8.24        5.11      6.49 o
 -17   6   4        8.12       11.59      4.20 o
 -16   6   4        5.07        3.36      2.68 o
 -15   6   4       26.04       25.81      3.24 o
 -14   6   4       69.60       64.63      3.79 o
 -13   6   4        7.58        8.23      2.32 o
 -12   6   4      136.68      115.36      4.02 o
 -11   6   4       10.06        3.65      1.50 o
 -10   6   4       18.30       20.60      1.05 o
  -9   6   4      115.24       83.44      1.35 o
  -8   6   4        6.02        7.15      1.43 o
  -7   6   4       11.98       10.64      1.58 o
  -6   6   4      249.42      236.29      2.83 o
  -5   6   4      100.68      102.73      2.28 o
  -4   6   4      189.40      195.21      2.44 o
  -3   6   4       83.26       88.27      1.59 o
  -2   6   4      845.27      791.65      3.99 o
  -1   6   4        7.51        5.54      0.75 o
   0   6   4      228.17      267.67      2.19 o
   1   6   4        0.04        0.87      0.66 o
   2   6   4      204.42      229.12      2.11 o
   3   6   4     1106.47     1185.26      6.62 o
   4   6   4       36.99       30.70      1.55 o
   5   6   4       19.16       16.29      1.32 o
   6   6   4        2.11        2.63      1.22 o
   7   6   4      155.88      162.84      3.17 o
   8   6   4      368.18      373.07      4.61 o
   9   6   4       12.26        8.73      1.82 o
  10   6   4      266.64      250.45      4.47 o
  11   6   4      368.97      394.66      5.33 o
  12   6   4       11.60       10.94      2.28 o
  13   6   4        3.41        0.64      2.17 o
  14   6   4        4.74       -2.57      2.57 o
  15   6   4        6.59       -0.31      3.44 o
  16   6   4        0.05       -3.96      3.96 o
  17   6   4        0.91        2.91      4.63 o
  18   6   4        1.77       -3.73      5.41 o
  19   6   4        3.48       -6.07      6.07 o
 -22   7   4        0.02       -9.42      9.42 o
 -21   7   4        1.60        0.42      4.38 o
 -20   7   4        9.06       14.61      6.23 o
 -19   7   4       75.98      109.11      8.14 o
 -18   7   4       53.94       72.80      6.41 o
 -17   7   4        3.27        5.62      3.14 o
 -16   7   4       17.56       24.10      3.06 o
 -15   7   4       86.81       81.12      4.31 o
 -14   7   4       88.12       73.89      3.38 o
 -13   7   4        1.51       -0.30      1.85 o
 -12   7   4       20.69       16.68      1.99 o
 -11   7   4        4.83       -1.62      1.62 o
 -10   7   4       29.77       28.28      1.16 o
  -9   7   4        6.83       -0.68      1.26 o
  -8   7   4       13.48       11.49      1.27 o
  -7   7   4        2.88        0.03      1.06 o
  -6   7   4       51.16       56.23      1.25 o
  -5   7   4      427.92      397.75      3.43 o
  -4   7   4       39.72       38.57      1.62 o
  -3   7   4      307.96      282.30      2.23 o
  -2   7   4      274.05      270.30      2.20 o
  -1   7   4       10.38        5.90      0.78 o
   0   7   4      200.70      205.23      2.10 o
   1   7   4      208.75      227.22      2.22 o
   2   7   4       34.21       21.64      1.15 o
   3   7   4        1.19        1.10      0.95 o
   4   7   4      126.88      112.93      2.44 o
   5   7   4       84.54       88.53      2.45 o
   6   7   4       54.43       45.44      1.85 o
   7   7   4       13.79        8.72      1.58 o
   8   7   4        6.17        2.53      1.66 o
   9   7   4       19.26       17.22      2.06 o
  10   7   4        2.68        1.48      1.93 o
  11   7   4       56.08       51.21      2.72 o
  12   7   4       85.13       89.17      3.47 o
  13   7   4        2.76        6.98      2.29 o
  14   7   4        0.44       -1.04      2.35 o
  15   7   4        6.17       -0.55      2.95 o
  16   7   4       22.14       26.15      9.35 o
  17   7   4        3.07       -3.08      5.28 o
  18   7   4        1.88       -0.08      8.55 o
  19   7   4        2.43        0.64     11.07 o
 -22   8   4        1.32       -6.17      7.53 o
 -21   8   4       14.45       21.56      8.22 o
 -20   8   4        2.16        9.93      6.72 o
 -19   8   4        6.23       -2.87      6.30 o
 -18   8   4       32.51       16.44      5.58 o
 -17   8   4       20.82       16.21      6.33 o
 -16   8   4       39.96       38.01      3.86 o
 -15   8   4       23.24       16.30      2.36 o
 -14   8   4       49.03       45.15      3.43 o
 -13   8   4        1.10       -1.69      1.69 o
 -12   8   4        7.54        0.60      1.47 o
 -11   8   4        8.24       -1.51      1.51 o
 -10   8   4      248.78      213.93      3.64 o
  -9   8   4      145.58      111.96      2.63 o
  -8   8   4        0.63       -0.91      0.91 o
  -7   8   4       67.15       66.24      1.81 o
  -6   8   4      189.39      162.64      1.98 o
  -5   8   4      483.70      438.51      4.36 o
  -4   8   4      166.63      152.09      2.71 o
  -3   8   4       28.89       26.90      0.90 o
  -2   8   4        0.03       -0.60      0.63 o
  -1   8   4       37.74       33.30      1.17 o
   0   8   4       37.82       36.18      1.37 o
   1   8   4       55.62       57.92      1.34 o
   2   8   4       68.75       64.61      1.55 o
   3   8   4       90.32       78.09      1.77 o
   4   8   4       35.94       34.38      1.56 o
   5   8   4       21.95       20.77      1.67 o
   6   8   4       42.19       32.55      1.83 o
   7   8   4       13.56       17.51      1.88 o
   8   8   4        6.97        3.40      1.92 o
   9   8   4      200.81      208.77      4.58 o
  10   8   4       64.80       52.92      3.11 o
  11   8   4       41.84       40.41      2.78 o
  12   8   4      193.81      219.51      5.34 o
  13   8   4        3.25        3.33      2.41 o
  14   8   4       22.00       14.62      3.06 o
  15   8   4        3.28        2.97      3.46 o
  16   8   4        4.77        0.95      4.28 o
  17   8   4        4.26       -2.16      8.26 o
  18   8   4        4.39        3.07      7.22 o
  19   8   4        0.14        4.90     11.19 o
 -21   9   4        6.44        5.20      6.54 o
 -20   9   4        0.15        8.12      6.27 o
 -19   9   4        7.08       19.23      6.12 o
 -18   9   4       27.17       46.14      6.39 o
 -17   9   4        0.22       -2.72      4.02 o
 -16   9   4        4.29        3.93      3.52 o
 -15   9   4       36.72       38.15      3.82 o
 -14   9   4       16.69       13.97      3.01 o
 -13   9   4        7.74        4.04      2.41 o
 -12   9   4       28.78       25.10      2.78 o
 -11   9   4       17.51       17.74      2.41 o
 -10   9   4       42.27       37.17      2.70 o
  -9   9   4        0.21       -1.25      1.25 o
  -8   9   4        7.87        2.75      1.22 o
  -7   9   4      318.73      300.56      3.59 o
  -6   9   4      154.40      140.97      2.70 o
  -5   9   4      837.04      797.76      6.26 o
  -4   9   4       12.47       12.95      0.84 o
  -3   9   4      497.72      518.84      3.43 o
  -2   9   4        6.73        0.98      0.80 o
  -1   9   4      123.68      111.01      2.14 o
   0   9   4       35.56       36.97      1.30 o
   1   9   4      745.33      778.34      4.60 o
   2   9   4        4.89        2.08      0.77 o
   3   9   4      134.46      119.76      2.65 o
   4   9   4      277.22      304.39      3.21 o
   5   9   4      202.39      195.06      3.11 o
   6   9   4       37.47       33.44      2.34 o
   7   9   4        2.02       -1.59      1.59 o
   8   9   4        6.16        4.34      1.92 o
   9   9   4      114.35      120.85      3.72 o
  10   9   4       23.69       22.44      2.60 o
  11   9   4       50.45       50.80      3.28 o
  12   9   4       26.89       23.90      2.80 o
  13   9   4        7.49        1.32      2.55 o
  14   9   4        9.32        6.59      3.37 o
  15   9   4       19.84       21.13      4.43 o
  16   9   4        5.98       14.12      5.48 o
  17   9   4        0.14       -5.66      5.90 o
  18   9   4        1.85        3.96     10.03 o
 -21  10   4        2.25       -0.82      6.60 o
 -20  10   4        5.44        4.67      5.91 o
 -19  10   4       35.79       36.97      8.08 o
 -18  10   4        3.53       -1.91      5.08 o
 -17  10   4        0.05       -4.24      4.24 o
 -16  10   4      160.53      184.01      7.64 o
 -15  10   4       18.66       18.40      3.38 o
 -14  10   4        0.01       -1.53      2.79 o
 -13  10   4       26.00       24.79      3.20 o
 -12  10   4       13.77        6.08      2.54 o
 -11  10   4       34.20       26.04      2.96 o
 -10  10   4      275.26      264.93      4.90 o
  -9  10   4      103.91      112.07      3.56 o
  -8  10   4       69.58       67.82      2.47 o
  -7  10   4        6.57       13.09      1.53 o
  -6  10   4     1648.58     1615.83     11.91 o
  -5  10   4      295.40      292.74      4.27 o
  -4  10   4        7.38        4.72      0.93 o
  -3  10   4      155.33      143.45      2.40 o
  -2  10   4      514.33      482.43      3.87 o
  -1  10   4      136.21      131.48      2.64 o
   0  10   4       12.89       14.82      1.33 o
   1  10   4       15.64       16.73      1.18 o
   2  10   4       33.24       31.01      1.29 o
   3  10   4       31.39       39.75      1.60 o
   4  10   4       17.28       11.47      1.39 o
   5  10   4       21.62       19.80      1.65 o
   6  10   4       59.16       45.97      2.25 o
   7  10   4       34.00       30.49      2.17 o
   8  10   4       51.29       54.19      2.59 o
   9  10   4        3.48        9.79      2.08 o
  10  10   4      109.00      110.22      3.70 o
  11  10   4        0.79       -2.32      2.32 o
  12  10   4        4.44        4.98      2.37 o
  13  10   4       23.77       18.27      3.46 o
  14  10   4       22.38       16.43      4.37 o
  15  10   4        5.55        5.35      4.45 o
  16  10   4        2.52        0.53      4.62 o
  17  10   4        3.47       -1.73      5.31 o
  18  10   4       14.08       -0.04      6.87 o
 -20  11   4       41.09       56.56      7.87 o
 -19  11   4        0.10        0.24      5.15 o
 -18  11   4        2.04        4.06      4.65 o
 -17  11   4        3.37        7.02      5.03 o
 -16  11   4       30.96       33.16      5.10 o
 -15  11   4        2.74       -0.99      3.49 o
 -14  11   4       17.20       16.30      3.43 o
 -13  11   4       10.97        2.48      2.88 o
 -12  11   4       83.69       81.39      3.91 o
 -11  11   4       32.34       41.43      3.00 o
 -10  11   4      635.18      655.98      9.15 o
  -9  11   4      319.76      333.90      5.43 o
  -8  11   4      115.19      123.42      5.31 o
  -7  11   4      211.95      237.68      4.39 o
  -6  11   4        5.43        6.15      1.83 o
  -5  11   4      313.93      299.01      4.60 o
  -4  11   4      223.22      216.20      2.98 o
  -3  11   4      218.22      200.46      2.99 o
  -2  11   4      239.28      234.91      3.78 o
  -1  11   4      260.54      253.02      3.86 o
   0  11   4      184.15      152.88      3.25 o
   1  11   4      246.91      210.17      4.66 o
   2  11   4       25.18       28.54      1.57 o
   3  11   4      513.53      483.72      4.32 o
   4  11   4       26.63       18.98      1.60 o
   5  11   4      120.05      120.90      3.05 o
   6  11   4        4.91        3.20      1.80 o
   7  11   4       87.15       83.53      3.04 o
   8  11   4      334.37      354.64      5.26 o
   9  11   4       94.36      109.61      3.85 o
  10  11   4        3.57        0.40      2.07 o
  11  11   4       33.99       29.90      3.24 o
  12  11   4        0.04       -0.23      2.90 o
  13  11   4        3.33        0.05      3.11 o
  14  11   4        4.25        0.94      3.48 o
  15  11   4        1.46        1.01      4.59 o
  16  11   4        4.73        8.58      4.64 o
  17  11   4       10.00       15.13      5.55 o
 -20  12   4        0.02        5.20      7.28 o
 -19  12   4        0.88       -4.46      5.10 o
 -18  12   4       29.69       31.72      6.28 o
 -17  12   4       53.79       51.41      6.49 o
 -16  12   4        3.99       12.83      4.87 o
 -15  12   4       46.21       71.66      5.33 o
 -14  12   4      111.02      111.19      5.33 o
 -13  12   4        2.42        3.17      2.47 o
 -12  12   4        1.10        6.35      2.70 o
 -11  12   4        1.34        8.95      2.50 o
 -10  12   4      177.66      190.82      5.03 o
  -9  12   4        0.74        8.30      2.49 o
  -8  12   4       37.17       34.58      2.83 o
  -7  12   4       28.64       18.40      2.39 o
  -6  12   4       72.86       60.16      3.07 o
  -5  12   4        0.40       -0.07      1.40 o
  -4  12   4      330.55      313.08      4.23 o
  -3  12   4       44.78       34.56      2.24 o
  -2  12   4        2.80       -1.43      1.43 o
  -1  12   4       22.48       13.62      1.85 o
   0  12   4       89.46       76.92      3.18 o
   1  12   4      157.96      141.03      4.36 o
   2  12   4       48.38       58.55      3.20 o
   3  12   4       36.95       39.13      2.39 o
   4  12   4       44.52       41.45      2.09 o
   5  12   4       90.09       93.42      3.15 o
   6  12   4       92.75       94.90      4.22 o
   7  12   4       46.78       45.88      2.72 o
   8  12   4      126.57      155.48      5.11 o
   9  12   4        9.04        8.64      2.47 o
  10  12   4       12.81       16.24      2.69 o
  11  12   4        7.83        2.66      3.64 o
  12  12   4        7.77        4.85      3.12 o
  13  12   4        0.31       -3.39      3.39 o
  14  12   4        0.23       -0.92      4.59 o
  15  12   4        4.83        3.86      4.28 o
  16  12   4       50.29       51.63      6.49 o
  17  12   4        0.04        0.50      5.14 o
 -19  13   4       21.67       25.66      6.45 o
 -18  13   4        0.02       -2.01      4.53 o
 -17  13   4       35.22       51.81      6.23 o
 -16  13   4        6.25       12.84      4.79 o
 -15  13   4        0.54        6.06      4.13 o
 -14  13   4      114.82      136.47      6.12 o
 -13  13   4       11.79       15.83      3.62 o
 -12  13   4       48.83       49.00      3.60 o
 -11  13   4       68.82       71.55      3.77 o
 -10  13   4      157.99      162.64      5.92 o
  -9  13   4      130.43      115.52      4.28 o
  -8  13   4        6.49        6.40      2.31 o
  -7  13   4        1.03       -2.06      2.21 o
  -6  13   4        2.94       -1.51      2.00 o
  -5  13   4       61.15       53.70      2.57 o
  -4  13   4       23.61       18.32      2.36 o
  -3  13   4       74.67       81.95      2.99 o
  -2  13   4      110.59       93.82      3.25 o
  -1  13   4        7.04        6.54      1.82 o
   0  13   4        4.89        5.01      2.04 o
   1  13   4      227.96      215.60      4.58 o
   2  13   4        7.32        2.59      2.15 o
   3  13   4      120.47       98.92      3.58 o
   4  13   4       22.05       18.66      2.24 o
   5  13   4        7.98        7.85      2.29 o
   6  13   4      149.92      130.45      3.79 o
   7  13   4      247.73      287.70      5.48 o
   8  13   4        0.21        5.85      2.36 o
   9  13   4       69.22       67.97      3.60 o
  10  13   4       12.24       22.16      3.42 o
  11  13   4       78.68       74.46      5.00 o
  12  13   4        0.53       -3.22      3.22 o
  13  13   4       39.43       34.77      4.48 o
  14  13   4        9.31        4.52      4.48 o
  15  13   4        7.30        4.65      6.03 o
  16  13   4        0.84       11.32      6.68 o
 -18  14   4        0.56       -4.54      5.92 o
 -17  14   4        6.84        7.13      5.32 o
 -16  14   4       94.36      111.66      7.10 o
 -15  14   4       23.32       37.13      5.54 o
 -14  14   4       31.10       28.04      4.23 o
 -13  14   4      273.16      284.96      8.83 o
 -12  14   4       42.37       44.60      4.16 o
 -11  14   4        0.75        5.24      2.92 o
 -10  14   4       91.84       85.84      4.25 o
  -9  14   4       11.33        9.04      2.74 o
  -8  14   4      125.96      126.91      4.67 o
  -7  14   4       90.76       98.12      4.13 o
  -6  14   4       16.96       15.41      2.48 o
  -5  14   4       33.23       33.75      2.37 o
  -4  14   4       30.67       26.01      2.41 o
  -3  14   4       65.42       54.51      4.57 o
  -2  14   4      252.81      253.68      4.66 o
  -1  14   4       24.69       27.48      2.57 o
   0  14   4       87.49       77.50      3.45 o
   1  14   4       32.17       23.94      2.56 o
   2  14   4        2.13       -1.88      2.06 o
   3  14   4       25.59       26.11      2.78 o
   4  14   4      154.88      165.27      5.44 o
   5  14   4       22.20       19.86      3.08 o
   6  14   4       51.33       59.10      3.87 o
   7  14   4      245.57      247.93      8.38 o
   8  14   4        5.12        9.57      3.09 o
   9  14   4        0.64       -2.51      3.43 o
  10  14   4       70.17       74.46      6.23 o
  11  14   4       22.01       15.68      4.89 o
  12  14   4        0.63       -1.98      3.83 o
  13  14   4       49.56       69.40     10.63 o
  14  14   4        2.62        2.51      7.91 o
  15  14   4        5.51       15.74      8.90 o
 -17  15   4        3.25       -3.86      4.91 o
 -16  15   4       16.72       18.54      5.26 o
 -15  15   4       59.77       64.71      7.78 o
 -14  15   4       36.63       36.81      5.32 o
 -13  15   4        0.01       -0.09      3.55 o
 -12  15   4       35.25       41.43      5.06 o
 -11  15   4       41.16       30.42      4.39 o
 -10  15   4      112.07      128.01      6.40 o
  -9  15   4       23.64       24.23      3.86 o
  -8  15   4        2.37        8.60      2.97 o
  -7  15   4        3.21        8.03      2.71 o
  -6  15   4       48.74       45.87      3.86 o
  -5  15   4      104.65       90.13      4.27 o
  -4  15   4        0.03        2.40      2.09 o
  -3  15   4       47.84       43.36      3.21 o
  -2  15   4       59.80       55.64      3.13 o
  -1  15   4       49.26       38.46      2.98 o
   0  15   4       54.76       45.95      3.15 o
   1  15   4        0.36       -1.83      2.19 o
   2  15   4        0.68       -2.39      2.39 o
   3  15   4       41.99       48.02      3.31 o
   4  15   4        0.91        0.59      2.54 o
   5  15   4        7.82        8.72      3.09 o
   6  15   4        1.14       -0.36      3.34 o
   7  15   4        3.96       10.42      4.54 o
   8  15   4        0.24       -2.22      4.44 o
   9  15   4        8.43       -4.93      5.82 o
  10  15   4        0.28       -1.72      6.06 o
  11  15   4        5.48        4.03      8.04 o
  12  15   4       35.40       27.20      9.38 o
  13  15   4        3.62       11.21      9.09 o
  14  15   4       62.53       69.38     11.44 o
 -16  16   4        0.33        9.06      6.33 o
 -15  16   4        2.21        3.39      4.11 o
 -14  16   4        0.06        3.57      4.86 o
 -13  16   4        0.20        3.78      3.99 o
 -12  16   4        0.02       -1.02      3.76 o
 -11  16   4       32.70       37.55      5.04 o
 -10  16   4       43.21       47.57      5.10 o
  -9  16   4       17.75       14.76      3.47 o
  -8  16   4        3.49        6.44      3.35 o
  -7  16   4       50.57       52.22      3.59 o
  -6  16   4       64.96       61.01      4.11 o
  -5  16   4       12.08        9.80      3.17 o
  -4  16   4       30.86       25.40      3.46 o
  -3  16   4        1.52        1.69      2.30 o
  -2  16   4       86.37       94.95      4.31 o
  -1  16   4        0.01       -0.85      2.18 o
   0  16   4        8.18        7.46      2.65 o
   1  16   4       17.06       17.23      2.80 o
   2  16   4       16.35       16.58      2.82 o
   3  16   4       11.35       15.53      3.11 o
   4  16   4       39.91       38.54      4.87 o
   5  16   4       49.48       55.10      5.61 o
   6  16   4        0.82       -4.64      4.64 o
   7  16   4        1.89        1.18      5.71 o
   8  16   4        0.02       -5.11      5.11 o
   9  16   4        0.07       -5.85      5.85 o
  10  16   4        0.49       -6.20      6.20 o
  11  16   4       16.11       19.02      9.15 o
  12  16   4        7.99        8.90      8.55 o
  13  16   4        0.02        3.40      8.57 o
 -15  17   4       11.63       21.36      5.81 o
 -14  17   4       35.15       40.58      5.32 o
 -13  17   4        3.79       11.66      4.77 o
 -12  17   4       65.08       82.97      6.30 o
 -11  17   4       27.55       23.07      4.48 o
 -10  17   4       57.92       58.66      5.17 o
  -9  17   4        5.00        8.62      3.84 o
  -8  17   4       51.46       48.48      4.31 o
  -7  17   4       60.71       73.47      6.42 o
  -6  17   4       12.53        8.56      3.83 o
  -5  17   4       24.33       16.75      3.86 o
  -4  17   4        1.57       -0.42      3.51 o
  -3  17   4       13.90       26.44      4.34 o
  -2  17   4       96.79       95.67      5.95 o
  -1  17   4        2.51        1.96      2.74 o
   0  17   4       28.74       28.09      3.59 o
   1  17   4        0.54       -3.06      3.06 o
   2  17   4        0.04       -0.73      3.48 o
   3  17   4       38.07       29.99      7.88 o
   4  17   4        3.74       -1.62      4.74 o
   5  17   4       14.62       22.23      6.39 o
   6  17   4        1.53        0.70      7.58 o
   7  17   4        1.01        2.21      5.57 o
   8  17   4        3.66        7.10      7.28 o
   9  17   4       10.95        4.84      7.28 o
  10  17   4        0.10       -2.85      8.46 o
  11  17   4        8.83        7.88      9.15 o
  12  17   4       15.83       17.68      8.55 o
 -14  18   4        0.05       14.35      6.50 o
 -13  18   4       62.83       81.29      7.27 o
 -12  18   4        0.15       -2.89      5.35 o
 -11  18   4        8.54       10.75      5.38 o
 -10  18   4        2.94        4.98      4.37 o
  -9  18   4        3.23        6.52      4.33 o
  -8  18   4        1.60        1.86      5.26 o
  -7  18   4        0.01       -2.82      4.47 o
  -6  18   4        7.33       -0.58      4.79 o
  -5  18   4        0.02       -4.20      4.20 o
  -4  18   4        6.00        7.59      4.15 o
  -3  18   4       32.10       33.93      5.53 o
  -2  18   4       46.08       36.79      6.25 o
  -1  18   4       11.37        7.06      8.39 o
   0  18   4       13.43       10.83      4.15 o
   1  18   4       31.95       32.49      5.01 o
   2  18   4        0.37       -0.20      7.49 o
   3  18   4        0.14       -5.26      5.26 o
   4  18   4       10.67        9.50      5.37 o
   5  18   4       83.55       93.63     14.22 o
   6  18   4       32.44       36.02      7.99 o
   7  18   4        3.53       -6.13      6.13 o
   8  18   4        5.15        7.37      6.68 o
   9  18   4        0.66      -10.26     10.26 o
  10  18   4        0.59       -6.18      7.07 o
  11  18   4        4.43        6.08      7.81 o
 -12  19   4       31.73       30.92      7.31 o
 -11  19   4        1.45        0.39      5.01 o
 -10  19   4        0.38       -1.51      5.47 o
  -9  19   4        1.94        1.94      5.04 o
  -8  19   4       34.33       35.15      5.87 o
  -7  19   4       19.98       16.22      5.65 o
  -6  19   4        0.22       -4.67      4.67 o
  -5  19   4        0.86        0.06      4.88 o
  -4  19   4        3.00        5.00      5.66 o
  -3  19   4        2.92        5.32      5.14 o
  -2  19   4        0.64        4.49      5.35 o
  -1  19   4        7.84       18.73      6.83 o
   0  19   4       11.40       10.77      5.43 o
   1  19   4       18.47       27.78      9.38 o
   2  19   4       10.62       10.09      7.45 o
   3  19   4        1.57       -1.77      8.06 o
   4  19   4       13.17       25.99      8.32 o
   5  19   4       13.32       24.41      7.56 o
   6  19   4       22.07       35.94      9.07 o
   7  19   4        0.93        5.11      7.34 o
   8  19   4       28.66       30.40     10.28 o
   9  19   4        1.83        1.74      9.15 o
 -10  20   4       27.77       40.68      7.35 o
  -9  20   4        0.47       -2.61      5.76 o
  -8  20   4       24.90       24.66      6.18 o
  -7  20   4       12.76        5.52      6.60 o
  -6  20   4        0.29        6.41      5.33 o
  -5  20   4        0.14       -5.91      5.91 o
  -4  20   4        2.71       -0.25      6.19 o
  -3  20   4       11.54       20.24      6.94 o
  -2  20   4       14.72       25.86      7.16 o
  -1  20   4       13.24       26.35      7.06 o
   0  20   4       18.67       18.96      6.30 o
   1  20   4        0.95       -0.67      8.39 o
   2  20   4        9.23        1.71      7.12 o
   3  20   4        0.00       -6.66      8.39 o
   4  20   4       14.20       14.18      9.39 o
   5  20   4       19.52       25.80      9.85 o
   6  20   4       12.58       15.41      9.52 o
   7  20   4        6.06        0.12      9.07 o
  -7  21   4       28.71       45.11      8.21 o
  -6  21   4        0.02       -2.22      6.69 o
  -5  21   4       13.79       20.57      8.56 o
  -4  21   4        2.51       -1.90      5.80 o
  -3  21   4        0.88       -0.68      6.75 o
  -2  21   4        0.16       -1.86      6.36 o
  -1  21   4        4.02       10.42      6.28 o
   0  21   4       15.28       30.58     10.04 o
   1  21   4       26.30       27.69     13.76 o
   2  21   4       29.52       19.52      9.89 o
   3  21   4        0.01       -5.38      7.25 o
   4  21   4        5.35       21.43     11.66 o
 -23   1   5        1.26       -1.64      4.50 o
 -22   1   5       11.98        4.30      3.98 o
 -21   1   5        0.82       -3.38      3.38 o
 -20   1   5        4.72        2.31      3.63 o
 -19   1   5        0.43       -0.82      2.53 o
 -18   1   5        2.33        0.55      2.30 o
 -17   1   5       49.52       39.80      3.78 o
 -16   1   5       41.32       54.17      3.04 o
 -15   1   5      110.71      106.93      5.18 o
 -14   1   5       20.24       21.09      2.07 o
 -13   1   5      474.82      451.20      5.02 o
 -12   1   5       27.21       21.67      1.78 o
 -11   1   5      136.41      122.39      2.38 o
 -10   1   5      105.39       91.77      1.94 o
  -9   1   5        3.24        0.98      0.83 o
  -8   1   5        1.26       -0.61      0.61 o
  -7   1   5      190.51      210.68      1.87 o
  -6   1   5     1195.80     1263.77      5.58 o
  -5   1   5      454.43      448.76      2.73 o
  -4   1   5     1963.67     1974.38      7.73 o
  -3   1   5       28.37       32.90      1.06 o
  -2   1   5       34.32       43.43      1.29 o
  -1   1   5        7.20       11.42      0.86 o
   0   1   5       36.50       34.98      1.25 o
   1   1   5      485.19      491.36      4.05 o
   2   1   5      154.26      148.26      2.37 o
   3   1   5      261.46      253.60      3.05 o
   4   1   5      720.24      735.31      5.43 o
   5   1   5      266.55      264.98      3.22 o
   6   1   5      112.39      122.23      2.60 o
   7   1   5       17.71       13.44      1.48 o
   8   1   5      135.53      130.61      3.60 o
   9   1   5        0.71       -1.71      1.71 o
  10   1   5       16.69        6.47      2.14 o
  11   1   5        8.63        9.51      2.45 o
  12   1   5       23.31       14.43      2.91 o
  13   1   5        5.88       -1.34      3.32 o
  14   1   5       75.04       71.48      6.08 o
  15   1   5       13.70        3.62      3.40 o
  16   1   5        4.33        5.45      4.62 o
  17   1   5        1.18        5.98      9.02 o
  18   1   5        0.56        2.25     14.57 o
  19   1   5        0.05       13.52     12.59 o
 -23   2   5       10.97        8.93      4.62 o
 -22   2   5        9.17       12.31      4.13 o
 -21   2   5       20.47       14.92      3.95 o
 -20   2   5       17.50       13.72      3.96 o
 -19   2   5       25.52       28.67      3.88 o
 -18   2   5        1.98        1.43      2.50 o
 -17   2   5        1.25       -1.92      2.28 o
 -16   2   5        2.91       -2.01      2.94 o
 -15   2   5        0.20       -2.36      2.36 o
 -14   2   5        9.94        9.14      1.79 o
 -13   2   5       41.76       37.46      2.05 o
 -12   2   5        0.49       -1.33      1.33 o
 -11   2   5       10.41       13.01      1.28 o
 -10   2   5     1165.12     1167.82      6.36 o
  -9   2   5      124.97      118.49      2.26 o
  -8   2   5       39.12       29.15      0.94 o
  -7   2   5      467.96      467.51      2.74 o
  -6   2   5       71.62       71.71      1.22 o
  -5   2   5     1085.02     1054.54      4.82 o
  -4   2   5       35.55       53.61      1.33 o
  -3   2   5      111.95      120.73      1.48 o
  -2   2   5        1.05       -0.57      0.60 o
  -1   2   5       53.12       47.62      1.25 o
   0   2   5      199.18      227.21      2.50 o
   1   2   5       35.74       36.04      1.91 o
   2   2   5     1422.51     1484.29      8.28 o
   3   2   5      891.86      969.06      5.84 o
   4   2   5       25.42       28.82      1.47 o
   5   2   5        5.52        5.96      1.20 o
   6   2   5        1.03       -0.18      1.27 o
   7   2   5        0.01       -1.32      1.32 o
   8   2   5       31.20       31.24      1.88 o
   9   2   5       21.31       10.98      1.97 o
  10   2   5      188.26      189.83      4.87 o
  11   2   5        2.60       -2.24      2.24 o
  12   2   5       31.10       28.43      4.63 o
  13   2   5       29.21       17.33      3.21 o
  14   2   5       10.90        6.15      5.10 o
  15   2   5       52.94       39.79      5.33 o
  16   2   5       15.41       15.94      5.79 o
  17   2   5       18.13       16.01      9.30 o
  18   2   5       67.34       58.34     12.28 o
 -23   3   5        2.76        4.97      5.25 o
 -22   3   5        8.18       -1.00      4.18 o
 -21   3   5        2.16       -3.61      4.19 o
 -20   3   5        0.01       -3.36      3.36 o
 -19   3   5        1.97        1.05      2.93 o
 -18   3   5       22.30       34.52      3.17 o
 -17   3   5       35.13       26.45      2.92 o
 -16   3   5       12.43       11.48      2.32 o
 -15   3   5        0.95       -2.06      2.06 o
 -14   3   5        6.78        1.79      1.74 o
 -13   3   5       25.06       19.88      1.81 o
 -12   3   5        3.86        1.32      1.38 o
 -11   3   5      714.43      664.57      5.19 o
 -10   3   5       54.05       48.22      1.56 o
  -9   3   5      595.53      550.75      3.52 o
  -8   3   5      179.71      170.45      1.76 o
  -7   3   5     1065.64     1015.92      4.64 o
  -6   3   5       57.78       40.54      0.93 o
  -5   3   5      222.33      215.86      1.74 o
  -4   3   5      588.69      630.54      3.49 o
  -3   3   5      273.77      305.06      2.55 o
  -2   3   5       31.62       26.76      0.94 o
  -1   3   5      595.35      633.01      3.86 o
   0   3   5        5.29        6.83      0.89 o
   1   3   5       54.46       41.78      1.49 o
   2   3   5      812.51      813.11      5.30 o
   3   3   5      171.78      170.54      2.52 o
   4   3   5       27.86       26.41      1.42 o
   5   3   5      536.78      569.65      4.85 o
   6   3   5       15.00       14.59      1.65 o
   7   3   5      149.88      135.92      3.26 o
   8   3   5       94.87       82.55      3.07 o
   9   3   5        0.03       -0.31      1.61 o
  10   3   5       14.22       15.19      2.51 o
  11   3   5        2.60       -1.44      2.49 o
  12   3   5       36.24       36.37      3.16 o
  13   3   5       42.01       40.67      3.35 o
  14   3   5        0.00       -2.40      3.56 o
  15   3   5        2.31       -3.97      3.97 o
  16   3   5       32.01       43.05      7.34 o
  17   3   5        6.79       19.97      9.23 o
  18   3   5       53.69       83.07     12.86 o
  19   3   5        8.96      -11.89     11.89 o
 -23   4   5        7.59        9.05      6.08 o
 -22   4   5        2.04       -2.56      4.45 o
 -21   4   5       12.33        4.29      4.64 o
 -20   4   5       42.37       45.79      4.62 o
 -19   4   5        6.84        1.92      3.32 o
 -18   4   5        0.10        1.67      2.89 o
 -17   4   5      231.68      249.67      8.14 o
 -16   4   5       14.63       14.92      2.44 o
 -15   4   5       27.63       21.93      4.59 o
 -14   4   5       67.01       53.83      2.81 o
 -13   4   5        4.05       -1.53      1.53 o
 -12   4   5       82.75       75.01      2.29 o
 -11   4   5        2.05        2.13      1.09 o
 -10   4   5        1.81       -0.29      0.88 o
  -9   4   5      384.34      377.59      2.92 o
  -8   4   5       36.09       32.45      1.55 o
  -7   4   5      640.11      643.09      4.43 o
  -6   4   5        1.97        0.83      0.73 o
  -5   4   5       90.07      104.89      1.71 o
  -4   4   5       33.79       38.32      0.71 o
  -3   4   5       31.06       24.92      0.92 o
  -2   4   5       30.59       21.68      1.09 o
  -1   4   5       15.62       12.02      1.30 o
   0   4   5      503.05      479.14      3.17 o
   1   4   5      494.35      481.60      4.01 o
   2   4   5       52.80       49.38      1.80 o
   3   4   5        0.04       -0.91      0.91 o
   4   4   5       15.69       17.08      1.18 o
   5   4   5        2.78       -0.12      1.34 o
   6   4   5       42.28       42.75      2.12 o
   7   4   5      120.71      129.81      3.24 o
   8   4   5        0.52        2.26      1.66 o
   9   4   5      343.46      365.57      5.04 o
  10   4   5       26.12       27.95      2.41 o
  11   4   5       14.14       10.22      2.55 o
  12   4   5        6.49        2.78      2.68 o
  13   4   5        6.52       -0.10      2.91 o
  14   4   5        6.41       -3.03      3.27 o
  15   4   5       18.12       16.76      4.38 o
  16   4   5       17.71       14.72      7.00 o
  17   4   5       22.80       23.39      7.34 o
  18   4   5       10.07       11.23      6.52 o
  19   4   5       24.14       43.13     12.82 o
 -22   5   5        7.06        4.57      5.56 o
 -21   5   5       11.61        1.53      4.73 o
 -20   5   5        1.11       -1.00      4.06 o
 -19   5   5        4.06       -1.86      3.78 o
 -18   5   5        0.83       -0.86      3.42 o
 -17   5   5        1.53        4.20      2.90 o
 -16   5   5       10.79        9.62      3.72 o
 -15   5   5       10.55       10.75      2.69 o
 -14   5   5       61.36       52.62      2.54 o
 -13   5   5       20.64       16.26      2.11 o
 -12   5   5      198.54      192.46      4.15 o
 -11   5   5      126.62      117.10      2.40 o
 -10   5   5        5.78       -0.12      1.29 o
  -9   5   5      340.00      311.78      3.42 o
  -8   5   5      374.67      349.26      3.47 o
  -7   5   5      687.17      650.90      4.13 o
  -6   5   5       20.89       21.27      0.94 o
  -5   5   5      787.99      823.63      5.59 o
  -4   5   5       10.55        3.36      1.02 o
  -3   5   5      216.11      233.85      2.23 o
  -2   5   5      950.23     1022.26      5.23 o
  -1   5   5       18.90       18.27      0.83 o
   0   5   5      247.77      249.13      2.59 o
   1   5   5      435.39      463.95      3.74 o
   2   5   5       30.13       33.20      1.35 o
   3   5   5       36.65       38.18      1.77 o
   4   5   5       32.82       24.70      1.74 o
   5   5   5      269.95      242.31      3.73 o
   6   5   5       64.86       53.07      2.55 o
   7   5   5        1.33        1.14      1.67 o
   8   5   5       57.08       53.36      2.80 o
   9   5   5        2.92        2.12      2.18 o
  10   5   5       27.20       23.09      2.58 o
  11   5   5       14.10       14.34      2.62 o
  12   5   5        6.85        0.73      3.06 o
  13   5   5       19.34        9.93      3.14 o
  14   5   5        2.81       -2.17      3.24 o
  15   5   5       47.34       52.47      5.12 o
  16   5   5        3.55        9.31      5.74 o
  17   5   5        0.22       15.25      7.35 o
  18   5   5       24.54       36.88     10.23 o
  19   5   5       18.97       25.65     11.66 o
 -22   6   5        3.95        1.56      5.96 o
 -21   6   5        7.77        8.39      4.56 o
 -20   6   5       10.39        8.16      4.35 o
 -19   6   5        4.45        6.30      6.25 o
 -18   6   5        2.73        5.36      3.77 o
 -17   6   5        8.73        8.51      3.24 o
 -16   6   5        0.00        2.72      2.63 o
 -15   6   5      129.69      147.29      8.43 o
 -14   6   5       65.74       66.72      3.81 o
 -13   6   5        6.61        0.66      1.51 o
 -12   6   5        4.13       -1.12      1.12 o
 -11   6   5      685.96      650.90      7.03 o
 -10   6   5      393.20      364.38      5.14 o
  -9   6   5      523.93      529.24      4.54 o
  -8   6   5      723.08      684.99      5.00 o
  -7   6   5        0.25       -0.32      1.14 o
  -6   6   5        5.13        4.48      0.95 o
  -5   6   5       94.93       91.63      1.98 o
  -4   6   5        0.46       -0.42      0.98 o
  -3   6   5       24.69       23.36      1.16 o
  -2   6   5      263.43      258.86      2.19 o
  -1   6   5      478.78      498.96      4.38 o
   0   6   5      608.35      620.20      4.08 o
   1   6   5      132.37      140.68      2.68 o
   2   6   5     1107.64     1181.70      6.38 o
   3   6   5       54.64       46.46      1.77 o
   4   6   5      259.57      273.30      3.38 o
   5   6   5      150.18      179.64      3.14 o
   6   6   5      120.57      106.26      3.46 o
   7   6   5       25.74       23.84      2.05 o
   8   6   5      619.65      650.28      6.75 o
   9   6   5       10.78       15.15      2.38 o
  10   6   5       93.48      103.42      3.57 o
  11   6   5       40.53       38.81      2.91 o
  12   6   5        5.84        9.26      2.45 o
  13   6   5        2.24        0.38      2.63 o
  14   6   5        0.11       -3.05      3.05 o
  15   6   5        0.04       -3.61      3.61 o
  16   6   5        3.47        1.77      6.32 o
  17   6   5        2.71        3.45      7.00 o
  18   6   5        6.27        6.09     11.66 o
 -22   7   5        0.28       -4.28      7.82 o
 -21   7   5        0.52       -0.85      5.20 o
 -20   7   5       57.34       88.21      7.58 o
 -19   7   5       45.24       63.42      5.39 o
 -18   7   5       36.85       42.16      4.78 o
 -17   7   5        6.81        9.19      3.63 o
 -16   7   5        0.46       -1.35      2.96 o
 -15   7   5       11.80        9.40      4.15 o
 -14   7   5      300.44      326.88      7.64 o
 -13   7   5       39.22       34.56      3.15 o
 -12   7   5        1.41       -1.81      1.81 o
 -11   7   5      357.71      336.38      5.04 o
 -10   7   5       10.80        4.88      1.90 o
  -9   7   5       77.13       78.71      3.00 o
  -8   7   5     1056.74      978.37      8.28 o
  -7   7   5      500.75      509.32      5.68 o
  -6   7   5      216.48      218.89      3.30 o
  -5   7   5      668.48      646.32      6.86 o
  -4   7   5      574.19      540.58      4.78 o
  -3   7   5      106.35      101.86      1.66 o
  -2   7   5       22.17       21.42      0.97 o
  -1   7   5       89.64       95.35      1.86 o
   0   7   5        0.07       -0.87      0.87 o
   1   7   5       94.29       97.54      1.84 o
   2   7   5        6.90       11.48      1.29 o
   3   7   5      345.04      341.88      3.78 o
   4   7   5      607.29      613.31      5.33 o
   5   7   5      330.56      294.68      3.77 o
   6   7   5      114.55      110.72      3.53 o
   7   7   5      136.97      151.32      3.57 o
   8   7   5       78.23       66.85      3.02 o
   9   7   5       30.97       33.44      2.63 o
  10   7   5        0.08       -2.08      2.08 o
  11   7   5       19.81       13.82      2.36 o
  12   7   5      369.13      429.72      7.14 o
  13   7   5       42.76       49.68      3.84 o
  14   7   5        0.01       -3.30      3.30 o
  15   7   5       18.70       14.82      5.12 o
  16   7   5       15.63       -2.58      6.44 o
  17   7   5        2.07       -2.64      6.48 o
  18   7   5        0.22       -6.87     15.04 o
 -21   8   5        1.78        1.06     11.58 o
 -20   8   5        7.26        9.22      5.55 o
 -19   8   5        3.03        9.74      5.57 o
 -18   8   5        1.66        1.49      6.84 o
 -17   8   5       44.51       37.65      5.95 o
 -16   8   5        8.73       13.55      3.44 o
 -15   8   5        1.11       -0.26      3.09 o
 -14   8   5        0.93       -1.33      2.57 o
 -13   8   5       46.20       39.63      3.59 o
 -12   8   5       60.64       55.30      3.11 o
 -11   8   5       11.22       13.02      2.27 o
 -10   8   5       13.91        4.67      1.92 o
  -9   8   5        0.04       -0.88      1.59 o
  -8   8   5      200.91      191.30      3.91 o
  -7   8   5      558.10      583.91      5.43 o
  -6   8   5      761.28      767.13      6.59 o
  -5   8   5       49.72       53.16      2.21 o
  -4   8   5      615.62      614.61      5.10 o
  -3   8   5      281.53      272.17      3.14 o
  -2   8   5       55.36       52.61      1.44 o
  -1   8   5      240.32      211.70      2.76 o
   0   8   5        4.63        1.44      1.05 o
   1   8   5        0.04       -0.81      0.81 o
   2   8   5       34.58       20.53      1.72 o
   3   8   5      151.49      112.37      2.57 o
   4   8   5      191.25      181.27      3.99 o
   5   8   5        1.35       -0.65      1.46 o
   6   8   5        0.89       -1.56      1.56 o
   7   8   5       66.39       51.02      2.55 o
   8   8   5        7.63        3.57      2.07 o
   9   8   5        9.20        2.89      2.07 o
  10   8   5        1.67        0.23      2.30 o
  11   8   5        0.07        2.86      2.41 o
  12   8   5       13.55       18.17      2.74 o
  13   8   5        0.21       -1.77      3.26 o
  14   8   5        5.97        1.09      3.70 o
  15   8   5        3.21        4.21      5.29 o
  16   8   5        0.50       -2.50      7.71 o
  17   8   5        1.30       -6.39      6.39 o
  18   8   5        0.21       -7.81      7.81 o
 -21   9   5        8.59        1.95      7.56 o
 -20   9   5       16.31       19.74      6.87 o
 -19   9   5        7.47       13.35      6.71 o
 -18   9   5       15.30       20.26      6.01 o
 -17   9   5       26.88       21.00      4.65 o
 -16   9   5        4.78        3.17      4.28 o
 -15   9   5       30.13       36.39      3.89 o
 -14   9   5        0.14       -0.69      2.66 o
 -13   9   5       37.98       34.90      3.25 o
 -12   9   5        2.38        1.70      2.32 o
 -11   9   5        0.83       -2.12      2.12 o
 -10   9   5      312.86      282.07      4.50 o
  -9   9   5       48.84       34.83      2.19 o
  -8   9   5      201.51      211.92      3.94 o
  -7   9   5      144.53      142.52      3.10 o
  -6   9   5        0.35        8.53      1.97 o
  -5   9   5      397.97      391.73      4.92 o
  -4   9   5      697.29      695.04      6.27 o
  -3   9   5      835.30      849.02      8.11 o
  -2   9   5       12.78        7.46      1.11 o
  -1   9   5       51.75       33.52      1.52 o
   0   9   5        4.03        1.13      1.15 o
   1   9   5       21.11       15.69      1.28 o
   2   9   5      293.49      265.17      3.38 o
   3   9   5       21.44        9.63      1.37 o
   4   9   5        0.78       -1.26      1.26 o
   5   9   5      136.93      154.82      3.21 o
   6   9   5      123.17      114.95      3.21 o
   7   9   5        4.34        2.90      1.77 o
   8   9   5       82.57       77.05      3.08 o
   9   9   5        2.34        0.26      2.19 o
  10   9   5       37.16       33.49      2.85 o
  11   9   5      112.58      115.55      4.52 o
  12   9   5       41.51       33.07      3.60 o
  13   9   5       25.50       25.03      4.11 o
  14   9   5        8.95        2.98      4.18 o
  15   9   5        2.26       -1.74      5.94 o
  16   9   5        2.06        5.33      6.59 o
  17   9   5        4.46        3.50      7.49 o
 -20  10   5       51.49       44.85      7.27 o
 -19  10   5        0.01        0.98      5.33 o
 -18  10   5        3.14        4.52      5.22 o
 -17  10   5        0.34       -3.52      4.37 o
 -16  10   5       32.24       33.99      5.77 o
 -15  10   5        4.83        2.71      4.44 o
 -14  10   5        0.66       -3.03      3.03 o
 -13  10   5        3.41        1.86      2.44 o
 -12  10   5        0.03       -1.20      2.19 o
 -11  10   5       39.65       49.36      2.98 o
 -10  10   5       88.89       89.31      3.36 o
  -9  10   5        3.71        6.60      1.99 o
  -8  10   5       89.48       86.14      3.28 o
  -7  10   5      566.29      542.94      5.84 o
  -6  10   5       58.19       54.85      2.72 o
  -5  10   5      439.03      444.12      5.61 o
  -4  10   5      210.12      219.88      4.24 o
  -3  10   5      558.47      523.92      4.77 o
  -2  10   5      382.40      343.90      4.22 o
  -1  10   5      488.75      494.18      5.39 o
   0  10   5      358.06      325.69      4.39 o
   1  10   5       10.61        4.95      1.61 o
   2  10   5       40.26       28.92      2.55 o
   3  10   5       40.01       27.03      1.99 o
   4  10   5        0.07       -1.63      1.63 o
   5  10   5       26.60       30.10      2.01 o
   6  10   5       90.54       92.65      2.98 o
   7  10   5        9.74        4.81      1.80 o
   8  10   5       14.99       13.35      2.25 o
   9  10   5       14.62       14.88      2.73 o
  10  10   5       49.29       51.09      3.42 o
  11  10   5        0.79        1.77      2.47 o
  12  10   5        0.00       -3.02      3.02 o
  13  10   5        2.43        6.40      3.55 o
  14  10   5       10.75        5.65      4.61 o
  15  10   5       39.18       38.68      6.26 o
  16  10   5       29.55       29.52      6.66 o
  17  10   5        0.60       -5.68      5.77 o
 -20  11   5        4.53        9.26      7.37 o
 -19  11   5        0.36        0.39      5.15 o
 -18  11   5        1.00        5.18      4.94 o
 -17  11   5       42.22       55.11      9.19 o
 -16  11   5        1.79        5.31      4.87 o
 -15  11   5        3.77        6.61      5.14 o
 -14  11   5        2.47        1.52      2.85 o
 -13  11   5        7.43        4.60      2.89 o
 -12  11   5       22.97       28.41      3.21 o
 -11  11   5        8.45       13.32      2.71 o
 -10  11   5      185.68      208.71      4.92 o
  -9  11   5      165.83      168.28      4.20 o
  -8  11   5       13.99        9.09      2.36 o
  -7  11   5       99.99       89.44      3.75 o
  -6  11   5       71.27       77.95      3.46 o
  -5  11   5        0.04        0.68      2.16 o
  -4  11   5        2.09        3.01      2.01 o
  -3  11   5        1.20       -1.38      1.38 o
  -2  11   5      120.72       92.59      2.77 o
  -1  11   5       13.81       10.17      1.84 o
   0  11   5       43.20       27.79      2.14 o
   1  11   5      119.53      126.81      4.60 o
   2  11   5        0.40       -1.74      1.74 o
   3  11   5        1.36       -0.07      2.18 o
   4  11   5      204.82      205.65      7.06 o
   5  11   5       16.98       17.45      2.79 o
   6  11   5       49.51       50.31      2.95 o
   7  11   5        2.82        0.43      2.29 o
   8  11   5       64.84       64.64      3.12 o
   9  11   5        5.69        2.11      2.23 o
  10  11   5       80.55       86.70      3.79 o
  11  11   5        6.98        7.78      3.19 o
  12  11   5        4.94        8.28      3.35 o
  13  11   5        3.94        1.11      3.45 o
  14  11   5       12.45       17.92      4.22 o
  15  11   5        0.40       -2.82      4.24 o
  16  11   5        1.72       12.36     11.89 o
 -19  12   5        1.19        1.89      5.36 o
 -18  12   5        3.93        3.25      4.62 o
 -17  12   5        0.00        0.04      4.38 o
 -16  12   5       31.24       38.91      5.25 o
 -15  12   5       16.88       21.48      4.21 o
 -14  12   5        9.21        6.45      3.40 o
 -13  12   5       10.22        3.53      2.92 o
 -12  12   5       24.03       28.46      3.05 o
 -11  12   5        5.11        9.82      2.56 o
 -10  12   5      186.84      193.46      6.83 o
  -9  12   5       59.91       54.91      3.50 o
  -8  12   5       16.61       13.59      2.66 o
  -7  12   5        0.65        1.13      2.34 o
  -6  12   5        0.02       -1.62      2.00 o
  -5  12   5      186.49      183.10      5.95 o
  -4  12   5       42.11       42.79      3.14 o
  -3  12   5       13.31        8.79      1.72 o
  -2  12   5      162.81      143.91      3.46 o
  -1  12   5       32.97       20.53      2.46 o
   0  12   5        3.92       -1.46      1.98 o
   1  12   5       99.89       83.94      4.35 o
   2  12   5       14.90        7.47      2.26 o
   3  12   5        0.60       -1.56      2.15 o
   4  12   5        0.00       -2.32      2.48 o
   5  12   5        7.99        4.85      2.89 o
   6  12   5       13.68       15.92      3.00 o
   7  12   5        2.89        4.21      2.66 o
   8  12   5        1.22        8.84      3.02 o
   9  12   5       38.34       43.35      3.74 o
  10  12   5        0.49        0.62      3.80 o
  11  12   5       45.63       46.53      7.31 o
  12  12   5        0.47       -4.74      4.74 o
  13  12   5        0.01       -4.61      4.61 o
  14  12   5       31.81       36.24      6.82 o
  15  12   5        9.70       22.08      8.49 o
  16  12   5       12.29        4.66     11.42 o
 -18  13   5       15.00       14.20      6.03 o
 -17  13   5       27.25       31.06      5.58 o
 -16  13   5      114.12      140.95     12.25 o
 -15  13   5       55.31       60.96      7.11 o
 -14  13   5        0.79       -1.59      3.71 o
 -13  13   5       47.68       48.66      4.51 o
 -12  13   5       56.43       59.67      6.43 o
 -11  13   5       11.95       11.39      3.35 o
 -10  13   5        3.84        4.15      3.03 o
  -9  13   5       37.49       44.41      3.52 o
  -8  13   5       65.65       70.52      4.14 o
  -7  13   5      136.68      139.70      4.99 o
  -6  13   5       19.11       12.33      2.66 o
  -5  13   5        1.58       -1.55      2.78 o
  -4  13   5       12.40        8.67      2.49 o
  -3  13   5       47.57       42.35      2.34 o
  -2  13   5        0.51       -1.56      1.86 o
  -1  13   5        5.35        1.83      2.07 o
   0  13   5       43.91       37.92      3.05 o
   1  13   5       25.17       17.86      2.66 o
   2  13   5       60.92       60.87      3.88 o
   3  13   5       28.60       27.53      3.32 o
   4  13   5        0.25       -2.31      2.31 o
   5  13   5      143.76      141.45      6.33 o
   6  13   5        1.52        1.64      2.76 o
   7  13   5        6.77        4.63      2.97 o
   8  13   5       28.32       30.53      4.37 o
   9  13   5       83.16       85.82      6.17 o
  10  13   5       12.04       -2.64      4.75 o
  11  13   5        0.17        3.31      6.15 o
  12  13   5        1.38       -4.67      7.74 o
  13  13   5        1.36       -0.12      9.09 o
  14  13   5        0.11        1.86      6.07 o
  15  13   5       11.23        1.79      8.98 o
 -18  14   5       22.97       26.07      7.84 o
 -17  14   5        0.47        1.27      5.18 o
 -16  14   5        2.30       -0.79      5.22 o
 -15  14   5       13.12       15.03      5.50 o
 -14  14   5        8.82       11.86      5.09 o
 -13  14   5        1.04        1.25      3.88 o
 -12  14   5       41.69       29.71      4.69 o
 -11  14   5        0.00       -3.19      3.19 o
 -10  14   5        5.41        5.95      2.80 o
  -9  14   5       82.91       89.43      5.79 o
  -8  14   5       38.50       49.46      3.70 o
  -7  14   5       55.22       56.96      3.76 o
  -6  14   5       35.62       44.57      3.98 o
  -5  14   5        1.97        0.92      2.34 o
  -4  14   5        2.12       -1.52      2.40 o
  -3  14   5       19.83       19.35      4.11 o
  -2  14   5       22.34       18.68      3.00 o
  -1  14   5       33.60       30.99      3.49 o
   0  14   5       96.11       87.16      4.23 o
   1  14   5       32.86       18.97      4.17 o
   2  14   5       48.36       46.35      3.68 o
   3  14   5       52.47       53.79      4.04 o
   4  14   5        3.27       -3.52      3.52 o
   5  14   5        0.22       -2.99      2.99 o
   6  14   5        6.10        5.58      3.39 o
   7  14   5        1.45       -3.72      3.72 o
   8  14   5        0.63       -4.78      4.78 o
   9  14   5       11.17        2.88      4.41 o
  10  14   5        0.16       -5.19      5.19 o
  11  14   5        3.94       -0.03      6.58 o
  12  14   5       15.55       13.27      6.68 o
  13  14   5       11.94       13.82     11.67 o
  14  14   5        1.87       -5.67      9.44 o
 -17  15   5       19.98       16.11      7.91 o
 -16  15   5        6.17       -2.84      5.69 o
 -15  15   5        2.75        3.55      4.99 o
 -14  15   5        6.83        1.07      4.70 o
 -13  15   5        0.34       -1.68      4.93 o
 -12  15   5        1.19        0.66      4.50 o
 -11  15   5        4.13       -1.22      4.07 o
 -10  15   5        1.14       -1.28      3.62 o
  -9  15   5       23.15       23.04      3.44 o
  -8  15   5        0.22       -0.86      3.06 o
  -7  15   5      208.18      225.30      7.07 o
  -6  15   5        7.75        4.77      3.90 o
  -5  15   5        1.78       -0.45      3.16 o
  -4  15   5        3.35       -1.99      3.42 o
  -3  15   5       15.04       10.42      4.06 o
  -2  15   5       11.33       11.40      3.85 o
  -1  15   5        6.26        6.52      2.98 o
   0  15   5       26.07       30.32      3.42 o
   1  15   5       50.10       43.65      3.82 o
   2  15   5        3.23       -0.82      2.80 o
   3  15   5       10.88       12.38      3.34 o
   4  15   5        0.15       -2.20      2.93 o
   5  15   5       31.23       32.67      5.03 o
   6  15   5        1.23        3.72      6.64 o
   7  15   5       15.01        0.20      5.45 o
   8  15   5        1.16       -4.24      4.24 o
   9  15   5        0.66       -8.97      9.26 o
  10  15   5        5.52       17.95      8.90 o
  11  15   5        0.16       -0.92      6.54 o
  12  15   5        1.43       -4.82      7.82 o
  13  15   5        0.48        0.86      6.70 o
 -16  16   5        0.17       -5.60      6.90 o
 -15  16   5        1.22       -4.06      6.70 o
 -14  16   5        8.16        4.92      4.98 o
 -13  16   5        8.02        8.08      4.90 o
 -12  16   5       42.13       37.10      5.74 o
 -11  16   5       28.22       25.25      5.61 o
 -10  16   5       20.82       13.30      4.71 o
  -9  16   5        2.27       -4.20      4.20 o
  -8  16   5       60.97       66.93      7.13 o
  -7  16   5        1.93        5.67      4.08 o
  -6  16   5       15.75       16.09      3.88 o
  -5  16   5       45.25       43.91      5.06 o
  -4  16   5        2.85        4.69      3.08 o
  -3  16   5        1.20       -2.45      3.55 o
  -2  16   5        1.95        0.37      3.23 o
  -1  16   5        3.85       -2.39      3.02 o
   0  16   5        4.87        0.07      3.45 o
   1  16   5       49.74       48.95      4.97 o
   2  16   5       11.38        9.02      3.71 o
   3  16   5        5.92        1.23      3.64 o
   4  16   5        0.67        2.76      6.71 o
   5  16   5        1.90       -0.80      7.25 o
   6  16   5        6.76       -2.71      6.83 o
   7  16   5        4.71        4.83      8.50 o
   8  16   5        7.23       -3.75      7.93 o
   9  16   5        0.48       -5.17      6.94 o
  10  16   5        3.27       -5.03      7.66 o
  11  16   5        0.00       -5.58      7.98 o
  12  16   5        0.12       -6.67      7.93 o
 -14  17   5        5.11        3.85      6.24 o
 -13  17   5       26.67       22.23      5.47 o
 -12  17   5        0.97       -1.60      4.68 o
 -11  17   5       25.96       17.06      6.55 o
 -10  17   5        8.26       13.08      5.21 o
  -9  17   5        4.14        7.84      5.80 o
  -8  17   5        1.89       -0.93      5.01 o
  -7  17   5       17.19       16.85      5.39 o
  -6  17   5        1.00       -4.57      4.76 o
  -5  17   5       38.65       29.38      5.09 o
  -4  17   5       42.37       35.69      6.53 o
  -3  17   5       38.94       29.42      8.14 o
  -2  17   5        2.07        7.71      4.75 o
  -1  17   5       46.35       44.60      5.11 o
   0  17   5       10.13       23.38      6.55 o
   1  17   5        6.56        5.36      3.91 o
   2  17   5        8.35        7.86      4.68 o
   3  17   5        7.53        6.61      8.06 o
   4  17   5        1.24       -7.11      7.25 o
   5  17   5       50.77       42.66      9.64 o
   6  17   5        0.40       12.13      8.49 o
   7  17   5       16.88       23.51      8.23 o
   8  17   5       20.86        6.53     14.11 o
   9  17   5        1.39       -1.41      8.32 o
  10  17   5        0.05       -0.28      8.31 o
  11  17   5        0.64       -7.96      7.96 o
 -13  18   5       55.02       73.47      7.90 o
 -12  18   5        0.18        8.75      5.35 o
 -11  18   5        2.66        4.73      5.49 o
 -10  18   5        9.66        4.10      6.00 o
  -9  18   5       11.97       15.70      6.27 o
  -8  18   5       62.16       66.01      7.34 o
  -7  18   5       10.68        2.55      6.10 o
  -6  18   5        4.57       -0.83      4.44 o
  -5  18   5        4.11        6.68      4.90 o
  -4  18   5       11.07       10.49      5.62 o
  -3  18   5        0.89        0.12      5.38 o
  -2  18   5        1.96        2.14      5.18 o
  -1  18   5        0.21       -3.82      6.49 o
   0  18   5       13.52        0.86      7.89 o
   1  18   5        3.51        8.72      7.10 o
   2  18   5       29.96       27.72      8.07 o
   3  18   5        4.90       -0.78      8.31 o
   4  18   5        1.91        8.58     13.06 o
   5  18   5       30.82       45.18     10.22 o
   6  18   5      153.18      180.63     21.22 o
   7  18   5       69.95       97.02     12.60 o
   8  18   5        9.26       12.91      8.22 o
   9  18   5       16.47       13.19      8.63 o
 -11  19   5        6.26       15.39      7.04 o
 -10  19   5       10.51        3.37      7.47 o
  -9  19   5       11.89       12.51      5.86 o
  -8  19   5       61.19       73.91      7.77 o
  -7  19   5        5.58        8.85      5.02 o
  -6  19   5        0.01        0.08      4.98 o
  -5  19   5       12.62        9.48      5.73 o
  -4  19   5       14.10        7.74      8.09 o
  -3  19   5        2.28        7.96      6.36 o
  -2  19   5       10.69        1.92      7.00 o
  -1  19   5        5.79       18.62      8.23 o
   0  19   5       14.66       12.52     11.07 o
   1  19   5       55.85       71.55     10.70 o
   2  19   5        0.73        2.18      8.20 o
   3  19   5        0.64        2.36     13.99 o
   4  19   5       12.74       12.88      9.47 o
   5  19   5        4.21        5.60     10.96 o
   6  19   5        0.06        0.80      9.44 o
   7  19   5        1.47        7.11      8.74 o
  -9  20   5       13.00        0.23     13.52 o
  -8  20   5       30.01       36.63      8.23 o
  -7  20   5        9.30       14.10      6.25 o
  -6  20   5       28.73       42.64      7.45 o
  -5  20   5        2.95       12.43      6.12 o
  -4  20   5        3.32        2.54      5.85 o
  -3  20   5       19.00       10.77      9.79 o
  -2  20   5        0.09       -3.55      7.22 o
  -1  20   5        3.89       -7.10      7.22 o
   0  20   5       22.26        9.53      8.07 o
   1  20   5        0.10       -6.83      6.86 o
   2  20   5       10.96       16.42     17.14 o
   3  20   5        0.43       -6.47      6.47 o
   4  20   5       22.88       19.20     10.05 o
   5  20   5       15.67        1.71     12.12 o
  -4  21   5       12.08       13.94      8.51 o
  -3  21   5        6.23       13.92      8.96 o
  -2  21   5        7.74       -2.20      7.73 o
  -1  21   5        6.54        9.08     11.54 o
   0  21   5        7.90        7.17      7.63 o
   1  21   5        9.66       14.33     12.12 o
 -23   0   6        3.00       -4.66     13.29 o
 -22   0   6       11.03       -4.55      5.62 o
 -21   0   6        1.63        1.91      4.93 o
 -20   0   6        0.44       -4.40      4.40 o
 -19   0   6        2.19       -0.40      4.00 o
 -18   0   6       18.21       16.99      3.97 o
 -17   0   6       46.65       38.11      4.15 o
 -16   0   6        2.59        1.68      4.59 o
 -15   0   6       13.56       11.27      4.18 o
 -14   0   6       35.29       32.77      2.94 o
 -13   0   6       91.80       91.89      5.60 o
 -12   0   6      607.25      596.02      8.03 o
 -11   0   6        0.42        2.45      2.02 o
 -10   0   6     1130.79     1135.58      9.14 o
  -9   0   6     1808.45     1716.79     11.11 o
  -8   0   6        2.16       -0.62      1.22 o
  -7   0   6       82.16       65.85      2.50 o
  -6   0   6      143.62      156.51      2.77 o
  -5   0   6       24.08       20.39      1.45 o
  -4   0   6        0.53       -0.91      1.16 o
  -3   0   6     1311.36     1238.68      9.78 o
  -2   0   6      168.05      189.52      3.25 o
  -1   0   6       80.55      101.25      3.72 o
   0   0   6       52.03       39.33      2.10 o
   1   0   6       58.58       62.56      4.12 o
   2   0   6       82.16       92.64      2.40 o
   3   0   6        2.70        4.45      1.73 o
   4   0   6      146.74      145.48      4.92 o
   5   0   6       69.71       76.68      4.01 o
   6   0   6       16.92       14.75      2.20 o
   7   0   6      123.95      134.00      5.42 o
   8   0   6       64.77       76.17      4.70 o
   9   0   6       34.08       23.93      3.68 o
  10   0   6       65.63       63.60      6.49 o
  11   0   6       87.87       75.18      9.32 o
  12   0   6       46.75       34.43      5.88 o
  13   0   6       28.70       30.63      9.22 o
  14   0   6       17.67       20.70      6.66 o
  15   0   6       17.22       18.35     10.03 o
  16   0   6        0.03       15.15     15.85 o
  17   0   6        2.49       19.58     16.55 o
 -22   1   6        9.32       -4.14      4.59 o
 -21   1   6        4.85        1.56      3.55 o
 -20   1   6        3.56        0.82      3.47 o
 -19   1   6       23.31       23.09      3.23 o
 -18   1   6        0.01       -1.61      2.27 o
 -17   1   6       66.54       73.90      4.09 o
 -16   1   6      125.44      146.87      5.41 o
 -15   1   6       33.86       35.75      2.83 o
 -14   1   6       99.38      100.96      3.11 o
 -13   1   6      161.37      161.22      3.41 o
 -12   1   6      151.98      123.39      3.32 o
 -11   1   6       54.94       49.99      2.14 o
 -10   1   6       31.87       35.13      1.58 o
  -9   1   6      237.53      212.88      2.51 o
  -8   1   6       12.73        6.53      0.83 o
  -7   1   6        0.50       -0.66      0.66 o
  -6   1   6       53.67       50.17      1.47 o
  -5   1   6       38.39       30.31      1.09 o
  -4   1   6      394.21      427.14      3.49 o
  -3   1   6      115.40      125.56      2.04 o
  -2   1   6      410.65      427.38      3.66 o
  -1   1   6      148.95      148.53      2.38 o
   0   1   6      338.39      333.35      3.50 o
   1   1   6      140.05      153.98      2.52 o
   2   1   6        2.41        0.94      1.06 o
   3   1   6      519.88      543.88      7.36 o
   4   1   6     1196.27     1268.79      9.50 o
   5   1   6      832.29      869.29      7.96 o
   6   1   6       90.92      100.11      5.73 o
   7   1   6        7.28        9.72      2.11 o
   8   1   6       24.74       24.55      2.45 o
   9   1   6        4.02       -0.50      1.89 o
  10   1   6        0.94       -0.94      2.26 o
  11   1   6        5.27        4.13      4.63 o
  12   1   6        0.10       -3.11      3.11 o
  13   1   6       15.79       13.51      4.40 o
  14   1   6        0.25       -4.03      4.03 o
  15   1   6        0.38       -4.69      4.69 o
  16   1   6        0.01        3.03     10.39 o
  17   1   6        1.73       19.39     11.36 o
 -22   2   6        4.99       -4.83      6.02 o
 -21   2   6       13.57       17.87      4.64 o
 -20   2   6       11.13        4.96      5.08 o
 -19   2   6       24.80       31.85      6.06 o
 -18   2   6        1.79        1.06      2.42 o
 -17   2   6       38.83       34.52      2.91 o
 -16   2   6        0.61       -2.26      2.26 o
 -15   2   6       46.90       46.50      2.45 o
 -14   2   6       69.66       67.39      3.07 o
 -13   2   6       13.85       12.44      1.74 o
 -12   2   6       29.73       23.11      1.79 o
 -11   2   6       84.31       67.14      2.16 o
 -10   2   6      522.41      469.86      4.14 o
  -9   2   6      866.49      866.87      5.34 o
  -8   2   6      170.45      142.58      2.26 o
  -7   2   6        8.02        6.63      0.90 o
  -6   2   6        2.14       -0.68      0.68 o
  -5   2   6       45.10       49.83      1.77 o
  -4   2   6      327.50      345.18      2.72 o
  -3   2   6       57.04       73.36      1.88 o
  -2   2   6      691.18      688.62      4.60 o
  -1   2   6       33.35       42.82      1.58 o
   0   2   6     1376.25     1353.12      7.65 o
   1   2   6      345.52      369.55      3.69 o
   2   2   6       60.49       56.96      1.79 o
   3   2   6       37.45       36.84      1.70 o
   4   2   6      144.87      149.72      3.06 o
   5   2   6        2.37        4.85      1.50 o
   6   2   6       23.84       26.13      2.32 o
   7   2   6        0.41       -2.00      2.00 o
   8   2   6        0.03       -1.71      1.71 o
   9   2   6       83.88       83.97      3.55 o
  10   2   6        3.73       -0.79      2.55 o
  11   2   6      202.71      216.05      5.57 o
  12   2   6        8.10        2.81      2.98 o
  13   2   6        2.45       -3.05      3.05 o
  14   2   6        0.01       -3.91      3.91 o
  15   2   6        0.10       -3.15      6.06 o
  16   2   6        5.03       -5.36     10.30 o
  17   2   6        0.80        3.74      9.31 o
 -22   3   6        4.03        5.52      4.87 o
 -21   3   6        3.16        3.18      4.22 o
 -20   3   6        3.84        0.47      3.49 o
 -19   3   6       65.00       58.34      5.08 o
 -18   3   6       43.94       51.12      4.18 o
 -17   3   6        7.29        8.04      2.62 o
 -16   3   6       25.55       25.06      2.50 o
 -15   3   6       10.43        5.81      2.06 o
 -14   3   6      174.63      168.95      3.51 o
 -13   3   6       13.02        8.62      1.57 o
 -12   3   6      306.71      272.96      3.85 o
 -11   3   6       26.57       24.47      1.53 o
 -10   3   6       77.97       82.46      1.91 o
  -9   3   6       25.52       14.16      0.99 o
  -8   3   6        0.00       -0.86      0.86 o
  -7   3   6        0.37       -0.85      0.85 o
  -6   3   6      329.34      333.07      2.34 o
  -5   3   6        0.05       -0.67      0.67 o
  -4   3   6      823.78      870.81      4.82 o
  -3   3   6       90.03       87.53      1.80 o
  -2   3   6        5.96        4.97      1.14 o
  -1   3   6      535.56      540.26      4.36 o
   0   3   6      723.49      729.98      5.41 o
   1   3   6       38.36       34.83      1.59 o
   2   3   6        8.42       14.24      1.36 o
   3   3   6      605.96      629.91      5.16 o
   4   3   6       12.45       11.91      1.42 o
   5   3   6        9.20        8.16      1.62 o
   6   3   6      113.00      115.84      3.17 o
   7   3   6      205.61      207.55      5.15 o
   8   3   6       52.24       53.65      3.01 o
   9   3   6       18.67       22.76      2.38 o
  10   3   6      187.10      228.91      5.70 o
  11   3   6       55.39       53.33      3.45 o
  12   3   6        0.08       -2.67      2.67 o
  13   3   6        1.24       -2.73      2.73 o
  14   3   6        2.11        3.04      4.39 o
  15   3   6        2.81        0.40      5.80 o
  16   3   6        0.37       -2.90      9.95 o
  17   3   6        1.85       13.87     10.88 o
 -22   4   6       22.15       35.48      6.54 o
 -21   4   6       10.75        6.53      5.13 o
 -20   4   6        3.67       -2.50      3.59 o
 -19   4   6       11.51        8.49      3.58 o
 -18   4   6       49.14       49.92      4.68 o
 -17   4   6        0.97       -0.44      2.94 o
 -16   4   6        7.39        2.90      2.75 o
 -15   4   6        3.01        2.67      2.73 o
 -14   4   6        2.96        2.27      2.23 o
 -13   4   6       79.44       71.75      2.40 o
 -12   4   6        3.25       -0.55      1.15 o
 -11   4   6      117.71      105.83      3.07 o
 -10   4   6        4.92        0.61      1.25 o
  -9   4   6       86.28       94.91      2.13 o
  -8   4   6       24.32       21.13      1.31 o
  -7   4   6      440.81      429.23      3.65 o
  -6   4   6       10.74        0.67      1.33 o
  -5   4   6      173.92      152.55      1.35 o
  -4   4   6      557.90      557.84      3.76 o
  -3   4   6      843.23      850.22      6.78 o
  -2   4   6     1046.42      983.35      6.10 o
  -1   4   6      139.52      147.30      2.30 o
   0   4   6       46.31       44.53      1.85 o
   1   4   6      113.57      119.85      2.45 o
   2   4   6       32.02       31.91      1.58 o
   3   4   6        9.13        7.46      1.24 o
   4   4   6      281.45      280.80      3.72 o
   5   4   6       89.23       74.91      2.58 o
   6   4   6       55.54       46.42      2.37 o
   7   4   6       19.71       19.06      2.00 o
   8   4   6       28.76       24.02      2.36 o
   9   4   6       39.94       39.50      2.98 o
  10   4   6        0.41        1.35      2.25 o
  11   4   6        1.68       -2.69      2.69 o
  12   4   6        1.82       -3.40      3.40 o
  13   4   6        0.22       -4.13      4.13 o
  14   4   6        4.79       -3.97      5.01 o
  15   4   6        1.43       -0.64      5.76 o
  16   4   6       18.82       17.12      9.27 o
  17   4   6       51.50       65.51      8.96 o
  18   4   6        1.60       -9.79      9.79 o
 -22   5   6       13.63       16.98      7.19 o
 -21   5   6        0.83       -4.41      4.41 o
 -20   5   6        1.19       -0.23      3.98 o
 -19   5   6        3.64        0.48      4.17 o
 -18   5   6        7.46        5.38      4.82 o
 -17   5   6       78.73       85.32      6.64 o
 -16   5   6       12.43        9.04      4.42 o
 -15   5   6        0.15       -3.07      3.07 o
 -14   5   6       28.31       31.01      2.57 o
 -13   5   6       83.46       82.22      3.43 o
 -12   5   6       53.05       53.99      2.60 o
 -11   5   6      117.23      101.85      2.99 o
 -10   5   6        1.15       -1.41      1.41 o
  -9   5   6        0.04       -1.25      1.25 o
  -8   5   6       59.07       51.36      2.21 o
  -7   5   6       36.30       31.58      1.91 o
  -6   5   6      474.67      446.92      4.66 o
  -5   5   6      187.14      181.15      2.99 o
  -4   5   6      469.24      460.46      3.73 o
  -3   5   6      188.65      190.67      2.21 o
  -2   5   6     1248.43     1212.75      7.95 o
  -1   5   6      142.27      130.04      2.05 o
   0   5   6        0.79       -1.15      1.15 o
   1   5   6       23.41       26.62      1.78 o
   2   5   6        0.19       -0.85      0.85 o
   3   5   6        1.03       -1.09      1.09 o
   4   5   6       77.01       54.74      2.19 o
   5   5   6        3.51       -1.70      2.08 o
   6   5   6       73.40       79.25      2.99 o
   7   5   6       35.36       28.19      2.58 o
   8   5   6      237.35      227.29      4.94 o
   9   5   6       81.42       76.23      3.92 o
  10   5   6      214.07      211.95      5.68 o
  11   5   6        8.47        5.33      2.93 o
  12   5   6       40.42       26.47      3.40 o
  13   5   6       12.47        4.70      4.43 o
  14   5   6        6.94        6.35      5.27 o
  15   5   6        3.16        1.98      6.00 o
  16   5   6        2.61        3.25      6.57 o
  17   5   6        3.70        2.26     16.44 o
  18   5   6        0.03       10.72     10.49 o
 -22   6   6        7.57        3.34      7.29 o
 -21   6   6        1.98       -5.46      6.25 o
 -20   6   6        2.92       -3.69      5.13 o
 -19   6   6        0.04       -2.58      4.45 o
 -18   6   6        5.60       10.73      5.03 o
 -17   6   6      133.17      192.93      8.70 o
 -16   6   6       87.72      113.87      6.71 o
 -15   6   6        1.09       -0.14      3.00 o
 -14   6   6      117.48      121.86      6.48 o
 -13   6   6       20.18       15.23      2.74 o
 -12   6   6       58.56       48.35      3.08 o
 -11   6   6        2.12       -0.27      1.80 o
 -10   6   6       34.92       27.49      2.23 o
  -9   6   6       36.30       26.88      2.01 o
  -8   6   6       76.78       70.69      2.54 o
  -7   6   6       81.32       70.74      2.49 o
  -6   6   6      745.06      713.14      6.64 o
  -5   6   6     1262.30     1239.51      8.84 o
  -4   6   6      681.28      675.32      5.97 o
  -3   6   6       28.73       33.60      1.11 o
  -2   6   6      337.45      336.61      3.46 o
  -1   6   6       59.31       42.79      2.11 o
   0   6   6       43.66       28.21      2.00 o
   1   6   6       16.38       12.17      1.55 o
   2   6   6      130.77      110.53      2.96 o
   3   6   6      115.68      102.61      2.49 o
   4   6   6       61.28       58.76      2.21 o
   5   6   6       71.83       60.16      2.33 o
   6   6   6      134.84      120.97      3.25 o
   7   6   6       38.45       44.51      2.36 o
   8   6   6        5.36        1.19      1.99 o
   9   6   6        1.42       -1.84      2.14 o
  10   6   6        0.45       -2.24      2.24 o
  11   6   6       17.88       12.79      2.79 o
  12   6   6       57.27       61.45      5.89 o
  13   6   6       33.68       35.92      5.06 o
  14   6   6        5.69        3.26      6.73 o
  15   6   6        9.41       12.07      6.41 o
  16   6   6        0.42       -4.26      6.84 o
  17   6   6        1.86       -1.43      8.11 o
 -21   7   6        0.06       -4.48      5.67 o
 -20   7   6        6.93        4.69      5.69 o
 -19   7   6       50.91       59.20      6.55 o
 -18   7   6       16.41       12.94      4.96 o
 -17   7   6        4.97        4.02      4.58 o
 -16   7   6       12.70       16.79      6.99 o
 -15   7   6        0.76       -3.25      3.25 o
 -14   7   6        9.50        8.48      2.92 o
 -13   7   6        5.10        2.20      2.25 o
 -12   7   6       14.03        5.30      2.05 o
 -11   7   6       22.45       21.67      2.30 o
 -10   7   6       24.88       29.86      2.33 o
  -9   7   6       19.21       14.11      1.95 o
  -8   7   6      158.09      133.36      3.29 o
  -7   7   6       27.50       21.77      2.09 o
  -6   7   6        7.90       12.60      1.99 o
  -5   7   6      128.85      121.89      3.62 o
  -4   7   6      159.01      158.64      3.24 o
  -3   7   6      128.71      136.94      2.77 o
  -2   7   6       89.85       89.68      2.15 o
  -1   7   6        0.72       -1.07      1.07 o
   0   7   6      116.48      110.45      3.17 o
   1   7   6       19.10       18.69      1.89 o
   2   7   6      204.94      200.89      3.84 o
   3   7   6       40.93       39.76      2.41 o
   4   7   6        0.49       -1.17      1.58 o
   5   7   6        4.07       -0.72      1.53 o
   6   7   6        5.38       -0.15      1.70 o
   7   7   6       79.80       74.26      2.94 o
   8   7   6        1.15       -2.28      2.28 o
   9   7   6       25.54       21.28      2.81 o
  10   7   6       49.25       50.46      3.39 o
  11   7   6       41.69       36.99      3.50 o
  12   7   6      118.70      124.49      9.70 o
  13   7   6       58.39       60.74      6.98 o
  14   7   6       22.07       19.75      5.36 o
  15   7   6        2.23        7.97      6.78 o
  16   7   6       10.13       13.50      6.78 o
  17   7   6        0.28       -4.90      9.33 o
 -21   8   6       13.18       26.75      7.88 o
 -20   8   6        1.79       -2.07      7.64 o
 -19   8   6        2.99       -2.01      5.86 o
 -18   8   6       15.79       21.96      5.19 o
 -17   8   6       14.01       32.00      5.54 o
 -16   8   6        6.74       12.11      5.00 o
 -15   8   6       41.62       49.69      4.04 o
 -14   8   6       25.67       23.01      3.75 o
 -13   8   6        2.89        0.43      2.62 o
 -12   8   6        6.92       -0.32      1.95 o
 -11   8   6       11.13        3.87      1.97 o
 -10   8   6        0.05       -1.72      1.72 o
  -9   8   6       84.41       77.86      2.92 o
  -8   8   6       10.62        2.23      1.86 o
  -7   8   6        1.29       -1.68      1.68 o
  -6   8   6      450.38      431.10      5.43 o
  -5   8   6      336.53      350.98      4.91 o
  -4   8   6      262.43      253.60      4.96 o
  -3   8   6      121.18      124.76      2.97 o
  -2   8   6       19.99       21.22      1.34 o
  -1   8   6      324.35      321.17      3.94 o
   0   8   6       15.14        6.41      1.65 o
   1   8   6        3.74       -1.84      1.84 o
   2   8   6        6.07        2.91      1.85 o
   3   8   6      162.90      162.65      4.38 o
   4   8   6      176.10      158.98      4.08 o
   5   8   6       14.05        4.01      2.10 o
   6   8   6        0.02       -2.11      2.11 o
   7   8   6        0.29        0.73      1.96 o
   8   8   6        0.51       -2.01      2.01 o
   9   8   6       44.81       42.58      3.14 o
  10   8   6        1.83        2.69      2.40 o
  11   8   6       67.40       69.81      4.17 o
  12   8   6        2.50       -3.27      3.27 o
  13   8   6       11.45       12.17      4.27 o
  14   8   6       23.32       14.73      6.26 o
  15   8   6        0.72       -6.06      6.06 o
  16   8   6        0.22       -4.01      7.78 o
  17   8   6        0.26       -7.93     10.03 o
 -20   9   6        3.21       -4.84      4.98 o
 -19   9   6        1.18        0.98      9.22 o
 -18   9   6       49.69       47.71      6.29 o
 -17   9   6        0.00        0.26      9.31 o
 -16   9   6       80.15       76.17      7.16 o
 -15   9   6        6.12        1.72      3.67 o
 -14   9   6       30.02       20.06      3.99 o
 -13   9   6       28.66       29.93      3.48 o
 -12   9   6       35.87       29.35      2.87 o
 -11   9   6       74.11       71.52      3.60 o
 -10   9   6       52.01       42.26      2.78 o
  -9   9   6       12.32        5.38      1.95 o
  -8   9   6      115.43      116.73      3.57 o
  -7   9   6       94.61       82.01      3.16 o
  -6   9   6      677.15      690.73      7.23 o
  -5   9   6      167.19      199.20      4.33 o
  -4   9   6      160.23      172.08      3.99 o
  -3   9   6     1577.55     1554.77     13.14 o
  -2   9   6       26.02       31.04      1.75 o
  -1   9   6      170.77      178.81      3.56 o
   0   9   6      165.53      171.56      4.21 o
   1   9   6       23.86       16.95      2.26 o
   2   9   6       52.25       49.08      2.82 o
   3   9   6       31.99       20.82      2.48 o
   4   9   6        0.10       -1.86      1.86 o
   5   9   6       88.48       87.08      3.53 o
   6   9   6       15.84       18.60      2.52 o
   7   9   6      137.76      145.08      4.58 o
   8   9   6       99.06       96.61      4.10 o
   9   9   6       41.83       45.05      3.58 o
  10   9   6        6.14        8.62      2.83 o
  11   9   6       75.64       74.84      5.62 o
  12   9   6        7.92        2.05      4.93 o
  13   9   6       11.67        8.80      5.98 o
  14   9   6       11.12        4.06      6.40 o
  15   9   6        4.98       -2.68      6.88 o
  16   9   6        2.24       -3.66      8.46 o
 -20  10   6        0.61       -8.02     13.27 o
 -19  10   6        6.98        8.57      7.12 o
 -18  10   6        6.29        2.95      9.79 o
 -17  10   6        8.11        8.05      4.90 o
 -16  10   6        4.33        8.60      4.44 o
 -15  10   6       39.65       42.35      5.44 o
 -14  10   6       24.29       24.88      4.02 o
 -13  10   6       38.87       37.74      3.49 o
 -12  10   6       17.04       14.11      3.27 o
 -11  10   6       13.73       15.09      2.71 o
 -10  10   6        5.54        1.97      2.34 o
  -9  10   6        1.65       -1.34      2.58 o
  -8  10   6        9.13        5.47      2.13 o
  -7  10   6        0.58       -1.61      1.95 o
  -6  10   6      147.52      137.99      4.85 o
  -5  10   6       77.82       76.40      3.14 o
  -4  10   6      115.24      125.52      4.35 o
  -3  10   6        8.97       15.18      2.27 o
  -2  10   6      773.42      787.86      7.27 o
  -1  10   6      141.85      147.67      5.32 o
   0  10   6       30.96       31.61      2.55 o
   1  10   6      133.93      124.48      3.70 o
   2  10   6       12.36        9.18      2.22 o
   3  10   6      150.80      148.01      4.51 o
   4  10   6       24.18       22.97      2.74 o
   5  10   6       54.66       48.91      3.13 o
   6  10   6       19.83       14.13      2.62 o
   7  10   6        1.32        1.87      2.37 o
   8  10   6        0.10        0.15      2.71 o
   9  10   6       29.94       27.53      3.15 o
  10  10   6       39.34       50.37      5.49 o
  11  10   6        3.09        5.37      3.87 o
  12  10   6        3.43       -5.28      5.28 o
  13  10   6        1.79        6.84      6.51 o
  14  10   6        4.30        3.24      7.29 o
  15  10   6        3.32       14.94      8.85 o
  16  10   6        0.78       -5.36      7.93 o
 -19  11   6       10.10        2.23      9.79 o
 -18  11   6        0.30       -5.58      7.04 o
 -17  11   6        6.60       -0.77      5.01 o
 -16  11   6       56.27       62.20      7.15 o
 -15  11   6       60.45       79.94      7.11 o
 -14  11   6       54.43       72.07      5.79 o
 -13  11   6       33.69       37.36      4.33 o
 -12  11   6       25.92       25.71      5.03 o
 -11  11   6       31.25       35.49      3.67 o
 -10  11   6       44.99       48.57      3.22 o
  -9  11   6       18.42       12.12      2.69 o
  -8  11   6        2.41       -1.78      2.26 o
  -7  11   6       11.93       12.01      2.38 o
  -6  11   6        0.92       -0.32      2.10 o
  -5  11   6      117.93      123.87      5.16 o
  -4  11   6      167.66      174.17      4.42 o
  -3  11   6        7.74       11.22      2.15 o
  -2  11   6      134.03      143.73      5.27 o
  -1  11   6       56.78       51.17      2.96 o
   0  11   6        4.50        7.60      2.25 o
   1  11   6       55.75       48.77      3.86 o
   2  11   6       15.63        8.47      2.28 o
   3  11   6        3.13        0.39      2.18 o
   4  11   6        6.98        1.96      2.28 o
   5  11   6       10.45        3.82      2.35 o
   6  11   6        0.02       -0.76      2.47 o
   7  11   6      222.03      244.24      6.15 o
   8  11   6        0.81        0.47      3.08 o
   9  11   6        6.82       -0.29      4.26 o
  10  11   6       19.57       18.15      5.20 o
  11  11   6       10.79       10.19      5.12 o
  12  11   6        0.90       -5.01      5.19 o
  13  11   6        0.80       -3.70      6.33 o
  14  11   6        2.06       -1.46      6.78 o
  15  11   6        0.45       -7.93      7.93 o
 -19  12   6        4.87       -0.82      6.17 o
 -18  12   6        3.38        2.65      5.25 o
 -17  12   6        6.90       10.67      6.10 o
 -16  12   6       13.57       23.09      5.48 o
 -15  12   6        7.60       10.75      5.73 o
 -14  12   6       53.71       63.50      5.49 o
 -13  12   6        0.49       -2.23      3.68 o
 -12  12   6        4.82        2.81      3.39 o
 -11  12   6       11.37       11.70      3.16 o
 -10  12   6       15.86       11.49      3.12 o
  -9  12   6       24.89       33.53      3.22 o
  -8  12   6        3.28       -2.32      2.57 o
  -7  12   6       23.34       17.17      3.63 o
  -6  12   6        9.51        7.05      2.76 o
  -5  12   6       20.41        8.63      2.52 o
  -4  12   6       39.04       38.84      3.30 o
  -3  12   6      230.76      236.06      5.30 o
  -2  12   6        1.58        4.19      2.39 o
  -1  12   6        7.99        8.17      2.55 o
   0  12   6      221.88      238.18      5.45 o
   1  12   6       46.41       47.66      3.54 o
   2  12   6       37.50       36.64      2.86 o
   3  12   6      126.39      132.46      4.82 o
   4  12   6       27.96       25.39      3.17 o
   5  12   6        1.39       -2.96      2.96 o
   6  12   6        7.28        1.03      2.83 o
   7  12   6       76.75       75.93      4.46 o
   8  12   6       22.23       26.77      4.92 o
   9  12   6       51.84       47.97      5.63 o
  10  12   6       52.00       47.30      6.02 o
  11  12   6        6.69        6.23      6.36 o
  12  12   6        9.15        8.50      6.03 o
  13  12   6        3.76       -6.49      6.49 o
  14  12   6        3.36        2.80      6.88 o
 -18  13   6        0.86       -1.73      7.40 o
 -17  13   6        1.88       -0.97      5.08 o
 -16  13   6        8.99       11.41      5.25 o
 -15  13   6       34.82       44.03      6.86 o
 -14  13   6       63.79       68.84      6.29 o
 -13  13   6       39.11       51.41      5.12 o
 -12  13   6        1.95        3.83      3.81 o
 -11  13   6        2.29       -3.31      3.31 o
 -10  13   6       21.03       20.01      3.69 o
  -9  13   6       75.84       74.86      4.44 o
  -8  13   6        6.37       11.11      2.79 o
  -7  13   6       10.00        7.78      4.25 o
  -6  13   6       22.09       20.69      3.19 o
  -5  13   6        0.13       -2.24      2.24 o
  -4  13   6        5.80        1.08      2.59 o
  -3  13   6        5.39        4.07      3.10 o
  -2  13   6       29.79       37.72      3.79 o
  -1  13   6       18.16       19.84      2.53 o
   0  13   6       12.40       11.71      2.55 o
   1  13   6       68.65       57.17      4.05 o
   2  13   6        9.97        8.40      3.03 o
   3  13   6        1.23       -1.46      2.76 o
   4  13   6        6.40        3.80      2.61 o
   5  13   6       26.10       24.20      3.30 o
   6  13   6       35.70       31.10      4.16 o
   7  13   6       10.59        1.08      3.89 o
   8  13   6       42.04       42.36      5.59 o
   9  13   6       44.30       45.40      7.03 o
  10  13   6        1.49        3.89      6.37 o
  11  13   6        6.60       15.24      6.54 o
  12  13   6        3.17       -0.77      5.52 o
  13  13   6        3.83       -8.97      9.04 o
  14  13   6        2.64        3.96     12.12 o
 -17  14   6        0.47        4.25      6.95 o
 -16  14   6        1.33       -0.48      5.25 o
 -15  14   6        2.43        4.25      5.41 o
 -14  14   6        2.65        1.95      4.48 o
 -13  14   6        0.12       -3.94      3.94 o
 -12  14   6        4.27        1.03      4.24 o
 -11  14   6       52.18       48.78      5.19 o
 -10  14   6        1.65       -1.05      3.06 o
  -9  14   6        8.92       11.41      3.45 o
  -8  14   6       81.82       85.49      4.39 o
  -7  14   6       25.51       22.71      3.57 o
  -6  14   6        4.34        2.39      2.88 o
  -5  14   6        4.23        4.57      2.74 o
  -4  14   6       15.19       16.10      3.37 o
  -3  14   6        3.81        4.34      3.23 o
  -2  14   6       50.73       50.25      5.16 o
  -1  14   6       29.99       25.08      5.52 o
   0  14   6       31.80       28.69      3.33 o
   1  14   6       29.56       23.43      3.15 o
   2  14   6        4.89        3.53      2.91 o
   3  14   6        2.69       -0.57      3.11 o
   4  14   6        0.30       -3.53      3.53 o
   5  14   6       20.31       10.37      4.11 o
   6  14   6        0.12       -4.22      4.22 o
   7  14   6        7.58        0.89      3.86 o
   8  14   6        7.57        5.78      5.03 o
   9  14   6       47.49       48.34      7.83 o
  10  14   6        1.03        6.05      6.66 o
  11  14   6        2.96       -2.71      6.75 o
  12  14   6        1.06       -1.95      5.83 o
  13  14   6        8.75       28.68      9.23 o
 -16  15   6        0.32        0.86      6.29 o
 -15  15   6        0.42       -4.34      4.90 o
 -14  15   6        0.03       -4.20      4.20 o
 -13  15   6       12.25        7.26      5.38 o
 -12  15   6        0.00       -3.94      3.94 o
 -11  15   6       15.06       10.49      5.07 o
 -10  15   6       39.55       33.57      5.15 o
  -9  15   6       11.45        8.30      4.52 o
  -8  15   6        0.18       -2.27      4.73 o
  -7  15   6       51.67       51.07      6.57 o
  -6  15   6       18.40       18.38      3.98 o
  -5  15   6       22.37       13.43      4.01 o
  -4  15   6       32.68       24.09      6.19 o
  -3  15   6       11.69        6.60      4.00 o
  -2  15   6        9.34       -0.33      4.67 o
  -1  15   6        9.63        9.84      5.92 o
   0  15   6       39.90       48.13      5.98 o
   1  15   6       43.05       42.71      5.01 o
   2  15   6       72.39       85.26      6.01 o
   3  15   6        0.08        3.91      3.99 o
   4  15   6        1.01       -0.16      4.00 o
   5  15   6        0.00       -4.20      4.20 o
   6  15   6        2.44       -4.57      4.57 o
   7  15   6        3.98       -2.04      6.49 o
   8  15   6        0.23        7.53      7.74 o
   9  15   6        6.18        9.21      7.91 o
  10  15   6       12.29        5.47      7.98 o
  11  15   6        0.46       -5.43      7.40 o
  12  15   6        0.11       -7.73      7.73 o
 -15  16   6       10.29        8.31      6.06 o
 -14  16   6        3.12       -5.62      5.62 o
 -13  16   6        0.00        0.87      5.06 o
 -12  16   6       17.94       13.44      4.94 o
 -11  16   6       24.71       26.55      5.42 o
 -10  16   6        1.56       -3.97      4.05 o
  -9  16   6        9.80        4.18      4.96 o
  -8  16   6        0.79       -5.04      5.04 o
  -7  16   6        1.11       -4.62      4.62 o
  -6  16   6        3.53        4.09      4.91 o
  -5  16   6        0.02       -4.02      4.02 o
  -4  16   6        2.02       -2.70      7.23 o
  -3  16   6        3.22       -2.16      4.12 o
  -2  16   6        0.21        2.28      5.69 o
  -1  16   6       53.98       50.06      6.47 o
   0  16   6       11.86        6.95      5.26 o
   1  16   6        0.01        8.40      4.94 o
   2  16   6       34.23       28.86      6.85 o
   3  16   6       18.54       20.35      5.43 o
   4  16   6        1.22       -5.78      7.17 o
   5  16   6        1.08       -0.49      9.21 o
   6  16   6        2.59       -0.79      6.32 o
   7  16   6        2.71        3.14      7.74 o
   8  16   6       13.23        7.47      8.64 o
   9  16   6        0.33       -5.68      8.15 o
  10  16   6        0.23       -0.86     10.49 o
 -13  17   6        0.28        0.72      6.02 o
 -12  17   6        0.97        2.22      4.94 o
 -11  17   6       30.58       29.24      5.54 o
 -10  17   6        0.05        0.08      5.06 o
  -9  17   6        0.39       -2.32      5.09 o
  -8  17   6        0.00       -4.29      4.29 o
  -7  17   6        0.86       -4.13      6.09 o
  -6  17   6       19.78       15.21      6.13 o
  -5  17   6       38.43       42.54      7.10 o
  -4  17   6        0.17        3.37      5.52 o
  -3  17   6        4.46       -1.88     10.96 o
  -2  17   6        0.06       -6.51      6.51 o
  -1  17   6       54.60       58.40      9.45 o
   0  17   6        0.02       13.43      6.98 o
   1  17   6        4.06        0.93      7.25 o
   2  17   6        7.42        4.54      7.66 o
   3  17   6        0.60        2.54      7.74 o
   4  17   6        4.22        3.96     14.34 o
   5  17   6        0.05       -2.93      6.55 o
   6  17   6        0.42        3.48      8.22 o
   7  17   6       47.99       58.08     11.03 o
   8  17   6        0.01        5.11      8.22 o
   9  17   6        0.04       -4.19      8.31 o
 -12  18   6       10.48       13.99     13.52 o
 -11  18   6       10.79        5.80      7.08 o
 -10  18   6        0.86       -0.63      5.45 o
  -9  18   6       11.57        7.50      5.60 o
  -8  18   6        1.11        3.40      5.16 o
  -7  18   6        1.69       -0.02      6.13 o
  -6  18   6        0.00        2.97      5.84 o
  -5  18   6        0.05       11.40      5.96 o
  -4  18   6       30.15       38.55      9.89 o
  -3  18   6        0.26        5.47      6.86 o
  -2  18   6       28.03       35.62      9.39 o
  -1  18   6       29.98       59.49     20.98 o
   0  18   6       35.64       61.90      9.89 o
   1  18   6       23.76       33.73     21.68 o
   2  18   6        6.74        4.55      8.08 o
   3  18   6        0.77        6.29      8.73 o
   4  18   6        2.19       -6.68      6.68 o
   5  18   6       11.72       31.60     10.84 o
   6  18   6        6.69       20.06      9.05 o
   7  18   6        1.70       16.50     10.03 o
  -9  19   6        7.83       13.43      7.82 o
  -8  19   6        1.05        1.75      6.45 o
  -7  19   6        0.09        0.76      6.18 o
  -6  19   6       12.73       13.71      8.75 o
  -5  19   6       41.44       50.93     10.77 o
  -4  19   6       12.69       14.82      7.98 o
  -3  19   6        0.22        1.66     11.66 o
  -2  19   6        7.40       11.62      8.03 o
  -1  19   6       39.52       49.18      8.88 o
   0  19   6        2.99        8.63      8.90 o
   1  19   6        0.30       15.67      9.91 o
   2  19   6        0.68       -2.91     11.66 o
   3  19   6        1.07       -8.48      8.48 o
   4  19   6       11.12       13.47     11.66 o
   5  19   6       30.81       43.82     10.70 o
  -6  20   6       53.75       72.15     11.32 o
  -5  20   6        0.06        8.58      9.56 o
  -4  20   6       20.44       27.78      9.23 o
  -3  20   6        1.87        5.79      7.79 o
  -2  20   6        1.36       10.44      7.33 o
  -1  20   6        5.72        3.96     10.49 o
   0  20   6       21.69       30.60     10.29 o
   1  20   6        8.95        7.64      9.23 o
   2  20   6        0.72        3.49      9.14 o
 -22   1   7        5.07        4.20      6.90 o
 -21   1   7        7.44        3.11      6.22 o
 -20   1   7       59.22       59.45      5.19 o
 -19   1   7       28.46       33.90      4.33 o
 -18   1   7        3.06       -2.66      2.92 o
 -17   1   7       71.06       80.56      3.56 o
 -16   1   7      169.71      186.41      5.45 o
 -15   1   7       79.13       81.92      3.10 o
 -14   1   7       48.24       49.37      2.45 o
 -13   1   7       75.27       84.77      3.24 o
 -12   1   7      105.03      100.78      2.87 o
 -11   1   7       25.77       23.80      1.80 o
 -10   1   7      491.20      437.38      4.65 o
  -9   1   7        2.85        4.30      1.31 o
  -8   1   7      132.89      134.53      3.29 o
  -7   1   7      507.13      440.81      3.35 o
  -6   1   7       95.23       61.53      1.90 o
  -5   1   7       12.65        3.53      0.99 o
  -4   1   7        0.06       -1.05      1.05 o
  -3   1   7       29.59       35.14      1.53 o
  -2   1   7      195.72      189.85      2.91 o
  -1   1   7       11.83        8.67      1.37 o
   0   1   7      730.62      736.39      5.91 o
   1   1   7      228.81      237.03      3.71 o
   2   1   7        1.54        3.51      1.58 o
   3   1   7      846.80      897.51      8.23 o
   4   1   7      118.31      141.78      3.72 o
   5   1   7      139.35      160.86      4.43 o
   6   1   7      235.84      242.66      5.22 o
   7   1   7       33.65       34.64      2.92 o
   8   1   7        0.03       -2.29      2.29 o
   9   1   7       14.24        4.51      2.81 o
  10   1   7      173.77      193.64      7.03 o
  11   1   7       53.70       54.57      4.08 o
  12   1   7       58.48       55.56      5.29 o
  13   1   7       23.25       21.80      5.09 o
  14   1   7       13.24       23.71      5.17 o
  15   1   7        0.01        5.09      8.16 o
  16   1   7        0.25       -7.45     15.27 o
 -22   2   7        2.08        7.00      5.33 o
 -21   2   7        0.02       -4.43      4.85 o
 -20   2   7        0.84        0.52      4.41 o
 -19   2   7       20.75       19.57      4.76 o
 -18   2   7        2.24       -1.19      3.45 o
 -17   2   7        1.55       11.48      3.24 o
 -16   2   7        6.20        6.48      2.26 o
 -15   2   7        0.25       -1.76      1.76 o
 -14   2   7        0.34       -1.58      1.58 o
 -13   2   7       18.55       19.01      1.81 o
 -12   2   7        0.00       -1.36      1.36 o
 -11   2   7        1.25       -1.45      1.45 o
 -10   2   7      128.70      122.76      3.64 o
  -9   2   7       19.67       21.73      1.48 o
  -8   2   7        3.75        0.52      1.10 o
  -7   2   7       30.94       28.50      1.67 o
  -6   2   7        3.38       -1.13      1.13 o
  -5   2   7       57.28       51.93      1.74 o
  -4   2   7        6.01        0.41      0.86 o
  -3   2   7      396.63      382.67      3.69 o
  -2   2   7       15.13       16.16      1.40 o
  -1   2   7       46.24       44.70      1.74 o
   0   2   7      214.61      219.49      3.14 o
   1   2   7      180.79      178.10      3.11 o
   2   2   7      367.19      383.91      4.28 o
   3   2   7      357.23      393.22      5.09 o
   4   2   7      117.47      115.81      5.51 o
   5   2   7      101.66      109.49      5.51 o
   6   2   7      188.11      221.38      5.06 o
   7   2   7       33.21       29.17      2.90 o
   8   2   7        6.31        3.05      2.79 o
   9   2   7       71.95       60.22      5.66 o
  10   2   7        8.32        5.50      2.96 o
  11   2   7        0.76        1.34      3.04 o
  12   2   7        1.96       -0.44      4.67 o
  13   2   7       14.33       33.98      6.31 o
  14   2   7        0.02       -5.39      5.39 o
  15   2   7        2.13       -6.80      7.08 o
  16   2   7        6.60        2.01      9.73 o
 -22   3   7        0.02       -1.13      5.46 o
 -21   3   7       27.25       36.64      5.98 o
 -20   3   7       12.75        6.52      4.97 o
 -19   3   7        8.62       14.10      5.15 o
 -18   3   7       14.51       18.91      4.99 o
 -17   3   7       17.10       32.99      4.28 o
 -16   3   7       10.38        8.05      4.27 o
 -15   3   7       18.50       19.50      3.17 o
 -14   3   7        0.02       -2.21      2.21 o
 -13   3   7       25.22       19.81      2.04 o
 -12   3   7       40.11       34.25      2.16 o
 -11   3   7        4.43        1.29      1.27 o
 -10   3   7       82.46       82.28      2.42 o
  -9   3   7      157.67      145.20      2.92 o
  -8   3   7        0.06       -0.89      0.89 o
  -7   3   7        0.54       -1.01      1.01 o
  -6   3   7       67.21       56.47      2.06 o
  -5   3   7        3.38       -1.24      1.24 o
  -4   3   7        4.82        2.40      0.71 o
  -3   3   7       43.27       42.91      1.88 o
  -2   3   7      733.90      724.07      5.49 o
  -1   3   7      404.05      428.08      4.23 o
   0   3   7      190.68      185.04      3.08 o
   1   3   7      262.45      261.34      3.85 o
   2   3   7       61.60       54.31      2.15 o
   3   3   7       13.82       17.12      1.75 o
   4   3   7      261.52      254.31      4.51 o
   5   3   7      161.05      167.73      4.20 o
   6   3   7       41.44       42.19      2.65 o
   7   3   7        1.12        2.03      2.56 o
   8   3   7        7.66       -0.99      2.63 o
   9   3   7       20.62       15.11      3.44 o
  10   3   7        3.98       -2.90      2.90 o
  11   3   7        0.01       -3.13      3.13 o
  12   3   7        6.99        4.33      3.98 o
  13   3   7        0.33       -5.95      6.72 o
  14   3   7        0.12       -0.50      7.32 o
  15   3   7        0.23       -0.50      8.95 o
  16   3   7        0.06       -5.83     15.62 o
 -21   4   7        1.79        2.39      4.64 o
 -20   4   7       12.99       22.53      5.18 o
 -19   4   7        5.96        4.39      4.72 o
 -18   4   7       16.94       15.09      6.17 o
 -17   4   7       21.97       24.82      4.97 o
 -16   4   7       67.44       64.94      6.12 o
 -15   4   7        1.23       -1.25      2.67 o
 -14   4   7        5.67        2.53      2.58 o
 -13   4   7       62.60       49.86      3.30 o
 -12   4   7        3.21        1.95      2.72 o
 -11   4   7        7.24        6.91      2.22 o
 -10   4   7       12.00        8.63      2.03 o
  -9   4   7        9.73        5.45      1.58 o
  -8   4   7       10.25        9.28      1.67 o
  -7   4   7       34.54       34.31      2.08 o
  -6   4   7       72.27       66.81      1.64 o
  -5   4   7        6.58        1.38      1.08 o
  -4   4   7       85.13       91.05      2.21 o
  -3   4   7       97.17      103.60      2.70 o
  -2   4   7     1071.55     1095.11     11.20 o
  -1   4   7       72.36       83.38      2.47 o
   0   4   7        5.44        3.44      1.59 o
   1   4   7       24.09       21.45      1.85 o
   2   4   7      148.81      136.55      3.07 o
   3   4   7       64.38       58.41      2.35 o
   4   4   7        6.88        4.41      1.68 o
   5   4   7      151.75      164.59      5.50 o
   6   4   7       31.30       31.30      2.61 o
   7   4   7        2.35       -1.51      2.05 o
   8   4   7       42.17       35.44      4.01 o
   9   4   7        7.42       -2.26      2.48 o
  10   4   7        6.04       -1.71      2.80 o
  11   4   7        1.86       -3.06      4.31 o
  12   4   7        1.90        5.79      5.10 o
  13   4   7        9.46        7.63      6.40 o
  14   4   7        2.53        0.66      7.30 o
  15   4   7        0.04       19.25     10.08 o
 -21   5   7        1.26       -1.50      5.47 o
 -20   5   7        0.55        4.42      5.21 o
 -19   5   7        3.52       -4.66      4.66 o
 -18   5   7        9.32       13.18      4.99 o
 -17   5   7        3.75       -2.09      4.37 o
 -16   5   7       27.91       20.11      3.40 o
 -15   5   7       32.59       35.48      4.61 o
 -14   5   7      122.66      121.73      5.28 o
 -13   5   7        7.69        6.28      2.55 o
 -12   5   7        0.58       -1.59      2.20 o
 -11   5   7       20.72       16.53      2.47 o
 -10   5   7      205.83      184.01      3.94 o
  -9   5   7        2.80        0.63      1.68 o
  -8   5   7      206.25      207.74      3.84 o
  -7   5   7       27.43       27.74      2.21 o
  -6   5   7       19.30       17.92      1.92 o
  -5   5   7      299.23      285.16      4.87 o
  -4   5   7       46.54       43.44      1.87 o
  -3   5   7        5.04        3.95      1.26 o
  -2   5   7        1.29        0.97      1.63 o
  -1   5   7       12.91       10.56      2.03 o
   0   5   7       12.01       12.57      2.21 o
   1   5   7       24.82       22.12      2.19 o
   2   5   7        0.31       -1.51      1.51 o
   3   5   7       13.52       13.89      2.46 o
   4   5   7      131.94      130.12      3.61 o
   5   5   7       44.68       44.66      2.58 o
   6   5   7        0.68       -2.09      2.09 o
   7   5   7       45.28       31.08      2.91 o
   8   5   7        3.68       -2.28      2.81 o
   9   5   7        2.01       -1.61      2.74 o
  10   5   7       47.66       41.89      4.15 o
  11   5   7        0.00       -3.51      3.51 o
  12   5   7        5.18        7.64     11.80 o
  13   5   7        4.65        7.53      6.59 o
  14   5   7        4.08        5.31      6.53 o
  15   5   7        1.69        3.12      6.99 o
  16   5   7        1.23       -1.63      8.86 o
 -21   6   7        1.15        3.45      5.67 o
 -20   6   7       19.51       11.92      6.33 o
 -19   6   7       11.52        0.90      5.34 o
 -18   6   7        7.68       12.92      4.37 o
 -17   6   7       25.43       31.15      5.79 o
 -16   6   7       14.63       12.25      4.23 o
 -15   6   7        3.06        0.63      3.98 o
 -14   6   7       95.46       92.25      4.37 o
 -13   6   7        6.63        3.30      2.52 o
 -12   6   7       25.65       20.55      2.72 o
 -11   6   7       38.02       35.00      2.55 o
 -10   6   7       16.94       13.13      2.08 o
  -9   6   7       14.79        9.95      2.05 o
  -8   6   7      106.93       97.88      3.38 o
  -7   6   7       44.56       41.64      2.53 o
  -6   6   7       52.75       48.16      2.51 o
  -5   6   7       34.01       36.07      2.38 o
  -4   6   7      185.32      181.26      3.92 o
  -3   6   7        4.79        1.27      1.21 o
  -2   6   7        1.19       -1.53      1.53 o
  -1   6   7        4.92        1.92      1.84 o
   0   6   7       65.88       67.09      3.08 o
   1   6   7      109.68      115.08      4.89 o
   2   6   7       24.43       20.78      2.30 o
   3   6   7        1.87       -1.79      1.79 o
   4   6   7        0.00       -1.85      1.85 o
   5   6   7       79.24       86.67      3.75 o
   6   6   7       29.36       27.90      2.70 o
   7   6   7       18.17        8.65      3.00 o
   8   6   7        6.37       -1.31      2.74 o
   9   6   7        0.42       -2.79      2.79 o
  10   6   7        3.70       -1.99      2.63 o
  11   6   7       10.53        4.67      3.66 o
  12   6   7       29.24       41.60      5.93 o
  13   6   7       10.16       17.10     10.22 o
  14   6   7       14.78       18.77     11.45 o
  15   6   7       17.70       34.87     17.02 o
 -21   7   7       25.40       23.57      9.45 o
 -20   7   7        5.91        2.02      5.86 o
 -19   7   7       16.08       26.50      6.27 o
 -18   7   7       12.97       18.74      5.24 o
 -17   7   7        0.09        5.37      4.60 o
 -16   7   7       27.94       35.09      5.14 o
 -15   7   7        4.96       -1.25      3.57 o
 -14   7   7        0.00       -2.55      2.55 o
 -13   7   7        0.68       -2.63      2.63 o
 -12   7   7        9.27        7.97      2.48 o
 -11   7   7       27.01       17.84      2.63 o
 -10   7   7        0.57       -1.94      1.94 o
  -9   7   7      154.15      144.64      4.11 o
  -8   7   7        0.00        0.50      1.79 o
  -7   7   7       19.08       15.74      2.24 o
  -6   7   7        1.48       -2.10      2.10 o
  -5   7   7        0.78       -1.60      1.83 o
  -4   7   7        0.09       -1.68      1.68 o
  -3   7   7       14.11       16.42      1.55 o
  -2   7   7      160.55      156.66      3.72 o
  -1   7   7        0.18       -1.69      1.69 o
   0   7   7       24.80       25.02      2.45 o
   1   7   7       41.73       32.71      2.52 o
   2   7   7       11.24        8.20      2.32 o
   3   7   7       26.12       26.61      2.33 o
   4   7   7        1.13       -1.86      1.86 o
   5   7   7      224.71      231.47      4.78 o
   6   7   7        0.54       -1.99      1.99 o
   7   7   7       20.46       12.80      3.00 o
   8   7   7        4.82       -2.62      2.62 o
   9   7   7        5.76        1.01      3.00 o
  10   7   7        2.31       -0.18      3.26 o
  11   7   7       48.77       51.35      7.26 o
  12   7   7        0.20        3.31      7.00 o
  13   7   7       44.09       64.61      8.62 o
  14   7   7       13.46       12.17      6.93 o
  15   7   7        0.15       10.94      9.21 o
  16   7   7        2.71       -5.60      9.79 o
 -20   8   7        1.77        1.42      5.88 o
 -19   8   7       17.37       27.82      6.32 o
 -18   8   7      119.67      163.60      9.56 o
 -17   8   7        6.11       11.34      4.80 o
 -16   8   7        0.02        0.65      5.32 o
 -15   8   7        0.68       -4.17      4.17 o
 -14   8   7        1.69       -3.23      3.23 o
 -13   8   7        0.04       -2.69      2.69 o
 -12   8   7        4.50       -0.55      2.37 o
 -11   8   7       17.83       16.07      2.65 o
 -10   8   7        7.80        8.95      2.26 o
  -9   8   7      306.65      312.02      5.28 o
  -8   8   7       59.02       56.60      2.93 o
  -7   8   7       43.97       50.88      2.75 o
  -6   8   7       13.44       14.00      2.39 o
  -5   8   7       62.00       46.07      2.83 o
  -4   8   7        4.33        5.15      2.24 o
  -3   8   7       21.19       21.72      2.79 o
  -2   8   7      133.53      135.16      3.30 o
  -1   8   7        4.04        4.98      1.94 o
   0   8   7       69.71       65.67      3.88 o
   1   8   7       19.29       17.73      2.46 o
   2   8   7      119.84      111.88      3.71 o
   3   8   7      160.48      154.22      4.14 o
   4   8   7        7.07        0.01      2.10 o
   5   8   7        8.63        4.15      2.50 o
   6   8   7       27.13       23.11      2.88 o
   7   8   7        2.76       -2.42      2.42 o
   8   8   7        2.29       -2.66      2.66 o
   9   8   7        0.89       -2.90      2.90 o
  10   8   7        0.03       -4.17      4.17 o
  11   8   7       15.66        7.21      6.09 o
  12   8   7       51.82       77.74      9.43 o
  13   8   7       17.31       14.56      6.80 o
  14   8   7       18.01       13.25      7.80 o
  15   8   7       11.10        5.13     10.96 o
 -20   9   7        1.49       -5.30      6.87 o
 -19   9   7        9.45       10.73      8.58 o
 -18   9   7       12.01       16.09      5.88 o
 -17   9   7       21.13       20.18      7.44 o
 -16   9   7        9.00       10.84      5.42 o
 -15   9   7       68.51       80.95      7.69 o
 -14   9   7       27.75       40.99      6.17 o
 -13   9   7       29.61       21.75      3.45 o
 -12   9   7        8.38        7.55      2.64 o
 -11   9   7       35.44       26.57      2.67 o
 -10   9   7        6.78        6.80      2.23 o
  -9   9   7       47.59       46.67      2.86 o
  -8   9   7       60.57       64.04      2.93 o
  -7   9   7       12.95       12.16      2.20 o
  -6   9   7       22.14       25.88      2.48 o
  -5   9   7       55.36       54.11      2.96 o
  -4   9   7       30.96       27.22      2.58 o
  -3   9   7      212.90      225.69      4.96 o
  -2   9   7       58.77       56.67      4.44 o
  -1   9   7      392.37      381.06      5.74 o
   0   9   7       55.48       53.25      3.24 o
   1   9   7       83.93       77.98      3.50 o
   2   9   7       33.90       35.56      2.88 o
   3   9   7       20.61       19.25      2.55 o
   4   9   7        0.82       -2.05      2.05 o
   5   9   7        1.68       -1.76      2.39 o
   6   9   7        0.26       -2.24      2.24 o
   7   9   7       33.10       37.79      3.25 o
   8   9   7       21.23       18.70      3.18 o
   9   9   7        5.51       -4.04      4.04 o
  10   9   7        1.62       -2.53      4.57 o
  11   9   7        0.60       -2.68      5.56 o
  12   9   7        3.98        8.02      7.23 o
  13   9   7        6.01        3.55      8.95 o
  14   9   7        0.90       -1.30      6.92 o
  15   9   7        1.33       -9.33      9.33 o
 -19  10   7        1.25        3.10      5.55 o
 -18  10   7        0.89       -0.07      5.44 o
 -17  10   7       11.22       15.30      7.01 o
 -16  10   7        0.20        1.07      4.80 o
 -15  10   7        3.88        5.98      6.19 o
 -14  10   7       36.86       50.00      6.17 o
 -13  10   7        0.10       -2.96      2.96 o
 -12  10   7        1.92        0.81      2.83 o
 -11  10   7        5.25        3.93      2.24 o
 -10  10   7      105.72      118.89      5.74 o
  -9  10   7       18.06       22.30      2.53 o
  -8  10   7      115.93      107.05      3.89 o
  -7  10   7        4.65        1.37      2.26 o
  -6  10   7       10.43       11.82      2.23 o
  -5  10   7        7.31        5.98      2.13 o
  -4  10   7       27.42       27.65      2.61 o
  -3  10   7      238.93      251.57      6.27 o
  -2  10   7        2.45        9.77      3.08 o
  -1  10   7       76.03       69.89      3.46 o
   0  10   7      173.12      177.13      4.75 o
   1  10   7       29.22       33.09      2.81 o
   2  10   7       19.31       14.39      3.37 o
   3  10   7        3.94       -2.19      2.19 o
   4  10   7       35.51       33.01      2.96 o
   5  10   7        0.21       -2.22      2.22 o
   6  10   7       26.57       24.63      3.11 o
   7  10   7        4.62       -2.58      2.58 o
   8  10   7        4.60       -4.53      4.53 o
   9  10   7        0.10       -2.98      4.39 o
  10  10   7        1.67       -3.19      5.99 o
  11  10   7       12.32        5.15      8.44 o
  12  10   7        0.00       -6.48      6.48 o
  13  10   7        2.13       -7.20      7.20 o
  14  10   7        3.28        9.33     11.66 o
 -18  11   7        0.17       -4.95      6.35 o
 -17  11   7        7.39        7.76      6.67 o
 -16  11   7        1.04       -2.19      4.96 o
 -15  11   7        0.17        4.86      5.47 o
 -14  11   7        4.35        6.90      5.92 o
 -13  11   7       36.44       33.11      4.58 o
 -12  11   7        0.08       -2.76      2.76 o
 -11  11   7       24.09       20.09      3.02 o
 -10  11   7       42.34       46.83      3.21 o
  -9  11   7        8.96        6.27      2.39 o
  -8  11   7        2.06        3.91      2.42 o
  -7  11   7        3.05        1.22      2.55 o
  -6  11   7       30.79       28.72      2.81 o
  -5  11   7      323.35      342.84      6.89 o
  -4  11   7      148.20      144.89      5.04 o
  -3  11   7        7.59       15.37      4.33 o
  -2  11   7       73.03       79.67      4.58 o
  -1  11   7       74.24       77.04      3.90 o
   0  11   7      250.83      244.26      5.88 o
   1  11   7        6.89        7.20      2.68 o
   2  11   7       19.20       13.23      3.68 o
   3  11   7       19.97       15.23      3.28 o
   4  11   7        1.63       -2.59      2.59 o
   5  11   7        1.76       -2.49      2.49 o
   6  11   7        9.18        0.69      3.08 o
   7  11   7       28.64       18.66      4.47 o
   8  11   7        0.66        0.80      4.49 o
   9  11   7        4.77        3.47      4.66 o
  10  11   7        1.13       10.40     16.32 o
  11  11   7        3.02       -7.80      7.80 o
  12  11   7        0.68       -2.35      7.16 o
  13  11   7        1.85       -8.07      8.07 o
 -18  12   7        0.54        6.79      9.21 o
 -17  12   7        5.63        7.38      6.30 o
 -16  12   7        4.50        9.91      5.03 o
 -15  12   7       10.21       20.37      5.35 o
 -14  12   7       85.10      107.26      7.02 o
 -13  12   7       87.44      110.96      6.95 o
 -12  12   7       30.60       31.29      4.28 o
 -11  12   7       46.25       50.88      4.03 o
 -10  12   7       60.63       63.74      4.16 o
  -9  12   7        8.68        7.17      2.79 o
  -8  12   7       53.39       56.26      4.71 o
  -7  12   7       17.38       17.95      3.18 o
  -6  12   7       56.80       66.64      4.15 o
  -5  12   7      122.21      117.57      6.21 o
  -4  12   7        1.50        4.44      2.57 o
  -3  12   7        0.87       -3.50      3.92 o
  -2  12   7        0.43       -1.69      3.92 o
  -1  12   7       19.27       19.49      3.51 o
   0  12   7      237.28      239.45      6.82 o
   1  12   7       63.81       54.13      4.42 o
   2  12   7       11.01        0.58      2.74 o
   3  12   7        7.70        2.14      2.88 o
   4  12   7        8.25        8.23      3.08 o
   5  12   7        6.87        4.22      2.93 o
   6  12   7       34.32       38.48      4.22 o
   7  12   7       33.65       35.28      5.37 o
   8  12   7       12.71       13.80      6.12 o
   9  12   7        1.06        1.75      6.17 o
  10  12   7       30.31       14.20      9.02 o
  11  12   7       10.31        3.78      8.46 o
  12  12   7        6.84       -0.63      6.19 o
  13  12   7        0.22       -6.76      6.76 o
 -17  13   7        6.85        7.71      6.53 o
 -16  13   7       50.95       64.65      9.39 o
 -15  13   7        0.07        4.39      5.79 o
 -14  13   7        9.70        9.98      4.68 o
 -13  13   7       16.22       20.30      5.04 o
 -12  13   7       16.89        1.90      4.42 o
 -11  13   7        9.07        0.41      3.74 o
 -10  13   7       17.68       15.63      3.58 o
  -9  13   7       84.97       86.17      4.95 o
  -8  13   7       29.82       37.99      4.24 o
  -7  13   7      144.84      184.00      6.33 o
  -6  13   7        4.47        2.56      2.72 o
  -5  13   7       55.17       59.75      4.18 o
  -4  13   7        0.00       -0.04      3.31 o
  -3  13   7       36.89       27.28      6.22 o
  -2  13   7       64.49       63.74      5.33 o
  -1  13   7        9.96       10.21      3.47 o
   0  13   7       13.51       13.50      3.19 o
   1  13   7       10.22       11.54      3.26 o
   2  13   7       22.36       28.56      4.01 o
   3  13   7      141.32      157.53      8.26 o
   4  13   7       37.29       41.61      5.26 o
   5  13   7       19.00       19.38      5.05 o
   6  13   7       13.69        6.40      4.63 o
   7  13   7       19.48       21.86      5.87 o
   8  13   7        0.08        1.05      6.28 o
   9  13   7       44.40       52.43      8.14 o
  10  13   7       29.04       45.39     10.05 o
  11  13   7        8.49        5.34     12.24 o
  12  13   7        1.97       -8.86     10.72 o
 -16  14   7        0.81        9.38      6.52 o
 -15  14   7       11.19       20.46      5.99 o
 -14  14   7        2.34       -3.04      4.24 o
 -13  14   7        1.74       -1.07      4.57 o
 -12  14   7       12.25        5.78      4.65 o
 -11  14   7        4.95        2.75      4.51 o
 -10  14   7       15.78       16.50      5.12 o
  -9  14   7        4.37        7.44      5.08 o
  -8  14   7       33.41       29.39      4.47 o
  -7  14   7        1.06        2.64      3.87 o
  -6  14   7        0.56       -1.97      3.37 o
  -5  14   7        3.26       -2.54      5.92 o
  -4  14   7        3.22       -4.23      4.23 o
  -3  14   7        0.40       -4.33      4.33 o
  -2  14   7        0.89        2.46      3.78 o
  -1  14   7       51.08       39.16      5.94 o
   0  14   7       37.56       33.34      4.93 o
   1  14   7       54.34       76.98      7.41 o
   2  14   7       60.41       73.68      7.89 o
   3  14   7       47.49       58.00      9.41 o
   4  14   7       36.75       44.09      6.92 o
   5  14   7       16.42       24.85     10.69 o
   6  14   7        0.27        1.33      6.84 o
   7  14   7        4.46        6.82      7.58 o
   8  14   7        1.38       -1.17      6.22 o
   9  14   7       10.40        0.03      6.58 o
  10  14   7        7.71       17.66      7.28 o
  11  14   7        0.14       17.02     12.59 o
 -15  15   7       12.29       19.60      7.53 o
 -14  15   7        2.47        0.23      5.00 o
 -13  15   7        4.49        9.82      4.59 o
 -12  15   7       13.84       21.20      5.23 o
 -11  15   7       14.90       10.85      5.09 o
 -10  15   7        0.09       -4.73      4.73 o
  -9  15   7       60.44       61.47      6.81 o
  -8  15   7        3.94        8.11      4.95 o
  -7  15   7        7.02        3.38      4.90 o
  -6  15   7       69.85       71.60      6.10 o
  -5  15   7       13.07       10.26      8.16 o
  -4  15   7        1.61        2.10     10.03 o
  -3  15   7       32.01       35.16     23.42 o
  -2  15   7        5.73        7.02      6.22 o
  -1  15   7        7.97       10.71      7.25 o
   0  15   7        0.79        3.20      5.93 o
   1  15   7      121.62      134.00     11.65 o
   2  15   7       11.52       31.28      8.48 o
   3  15   7       20.94       35.48      8.86 o
   4  15   7       76.94       92.12     11.27 o
   5  15   7        0.10        5.66      7.91 o
   6  15   7        3.01        7.08      7.99 o
   7  15   7       11.50       12.37     16.44 o
   8  15   7        0.89        5.79      8.13 o
   9  15   7       15.86       18.34      9.15 o
  10  15   7        6.52        7.45      8.74 o
 -13  16   7        3.00       -0.52      5.32 o
 -12  16   7        1.13       -0.09      4.55 o
 -11  16   7       15.77        7.55      5.49 o
 -10  16   7       13.68        8.71      5.38 o
  -9  16   7        1.37       -4.80      4.80 o
  -8  16   7        0.85       -4.38      4.38 o
  -7  16   7        4.34       -4.49      4.49 o
  -6  16   7        0.05        0.00      7.93 o
  -5  16   7       14.68        9.56     10.96 o
  -4  16   7       24.47       24.49      7.95 o
  -3  16   7        1.21       -4.50      7.41 o
  -2  16   7        1.07       -5.10      5.10 o
  -1  16   7      129.43      131.82     12.69 o
   0  16   7       13.93       30.44      8.41 o
   1  16   7       48.12       67.02     10.22 o
   2  16   7      139.94      163.55     23.43 o
   3  16   7       21.16       32.73      9.23 o
   4  16   7        1.93        4.72      7.82 o
   5  16   7       13.40       24.66      8.82 o
   6  16   7        3.00        1.45      8.13 o
   7  16   7        0.25       -5.77      7.83 o
   8  16   7        0.01        5.07      8.16 o
 -12  17   7       15.66       21.12      7.38 o
 -11  17   7        0.00       -3.69      5.88 o
 -10  17   7        2.49       -4.66      4.84 o
  -9  17   7        6.57        3.41      5.23 o
  -8  17   7        2.42       -4.21      4.94 o
  -7  17   7        7.23       -6.73     12.94 o
  -6  17   7        0.98       23.31     12.36 o
  -5  17   7        0.02       -1.17      7.58 o
  -4  17   7        1.64       -4.36      7.58 o
  -3  17   7       11.30       13.49     13.87 o
  -2  17   7       60.36       69.00     10.77 o
  -1  17   7       17.53       20.75     12.59 o
   0  17   7        0.34       23.66     13.99 o
   1  17   7       41.69       62.22     10.55 o
   2  17   7        2.23       17.21      8.88 o
   3  17   7        4.37       -0.44     12.24 o
   4  17   7        2.70        2.26      8.40 o
   5  17   7       17.38       31.05      9.43 o
   6  17   7       17.85       22.13      9.12 o
   7  17   7       17.19       19.70      9.40 o
 -10  18   7        7.38       12.66      6.51 o
  -9  18   7        0.40       -4.07      5.68 o
  -8  18   7        0.02       -4.52      7.22 o
  -7  18   7        2.26        6.53     11.42 o
  -6  18   7        2.63       15.86     12.24 o
  -5  18   7       38.82       53.45     10.47 o
  -4  18   7        4.55       16.44      8.27 o
  -3  18   7        1.93        4.79      7.11 o
  -2  18   7       28.12       37.94      9.47 o
  -1  18   7        4.54       16.40      8.53 o
   0  18   7        1.20        9.39     11.19 o
   1  18   7       17.50       19.94      8.96 o
   2  18   7        0.00        2.34     11.66 o
   3  18   7        7.78        7.64      7.71 o
   4  18   7        4.73        4.31      8.48 o
   5  18   7       26.03       51.63     10.28 o
  -6  19   7        3.62       11.13      7.89 o
  -5  19   7        0.37       -5.56      6.81 o
  -4  19   7        0.03        3.07      7.51 o
  -3  19   7        0.01       -2.67      6.83 o
  -2  19   7        0.69       -6.16     20.28 o
  -1  19   7        0.26        8.16      8.90 o
   0  19   7        4.43        2.24     10.84 o
   1  19   7        0.10        1.61      7.56 o
 -21   0   8        0.41        7.93     12.12 o
 -20   0   8        1.76        3.26     11.66 o
 -19   0   8       13.66       13.29     11.19 o
 -18   0   8        4.36       18.88      9.79 o
 -17   0   8       64.30       72.80     13.87 o
 -16   0   8      192.71      202.21     11.21 o
 -15   0   8       13.21       20.27      4.40 o
 -14   0   8        0.03       -2.26      2.58 o
 -13   0   8       75.85       78.83      8.02 o
 -12   0   8       48.36       42.74      3.14 o
 -11   0   8        2.83        3.08      2.18 o
 -10   0   8       18.49       21.85      2.42 o
  -9   0   8      221.98      208.57      6.69 o
  -8   0   8        4.13       11.59      3.58 o
  -7   0   8      777.52      816.27     10.00 o
  -6   0   8      371.76      321.57      9.90 o
  -5   0   8       56.75       59.56      3.15 o
  -4   0   8      239.04      240.40      5.37 o
  -3   0   8       21.42       18.67      2.67 o
  -2   0   8       11.72        9.84      2.22 o
  -1   0   8      144.69      137.83      5.41 o
   0   0   8       49.29       39.64      3.18 o
   1   0   8        0.64       -0.65      2.27 o
   2   0   8      103.59      115.15      5.14 o
   3   0   8       69.39       61.97      4.28 o
   4   0   8      999.16     1050.14     14.57 o
   5   0   8        0.29        9.63      3.36 o
   6   0   8      216.22      260.46     11.43 o
   7   0   8      121.96      131.25      6.91 o
   8   0   8        0.48       -2.52      4.55 o
   9   0   8        0.54       -1.43      4.78 o
  10   0   8       12.32        9.16      5.17 o
  11   0   8        6.33       11.03     10.49 o
  12   0   8       22.75       20.11      8.16 o
  13   0   8        0.13       -4.66     13.76 o
  14   0   8        3.50        1.40     15.62 o
 -21   1   8        0.02        5.14      8.31 o
 -20   1   8        1.08        0.86      7.05 o
 -19   1   8       10.54       16.32      8.33 o
 -18   1   8       23.23       14.53      9.79 o
 -17   1   8       25.92       24.97      4.05 o
 -16   1   8       20.71       19.02      4.12 o
 -15   1   8        5.40        1.41      3.24 o
 -14   1   8        0.00       -1.36      2.20 o
 -13   1   8        8.06       11.69      2.13 o
 -12   1   8       16.98       17.49      2.17 o
 -11   1   8        0.52       -0.30      1.58 o
 -10   1   8      206.70      206.08      4.74 o
  -9   1   8      263.52      283.16      4.23 o
  -8   1   8      532.52      526.05      7.25 o
  -7   1   8      405.68      468.14      5.89 o
  -6   1   8      192.53      190.99      4.97 o
  -5   1   8      112.38      119.68      3.70 o
  -4   1   8       96.68       92.01      2.70 o
  -3   1   8       43.96       31.73      2.02 o
  -2   1   8       14.81        9.72      1.66 o
  -1   1   8       17.18       15.19      1.90 o
   0   1   8        7.59        7.44      1.74 o
   1   1   8       55.97       54.83      2.55 o
   2   1   8       72.49       64.70      2.90 o
   3   1   8        6.34       14.27      2.26 o
   4   1   8       31.59       34.35      2.70 o
   5   1   8       15.82        9.21      2.41 o
   6   1   8        1.47        5.66      2.21 o
   7   1   8       24.26       21.56      2.90 o
   8   1   8        0.01       -2.68      2.68 o
   9   1   8        0.00       -2.75      2.75 o
  10   1   8        0.33       -2.02      3.66 o
  11   1   8       24.63       16.42      4.02 o
  12   1   8        1.44        2.98      6.07 o
  13   1   8       64.97       63.68     21.33 o
  14   1   8       17.12       18.71     11.28 o
 -21   2   8       12.20       28.71     15.50 o
 -20   2   8       17.20       18.52      6.69 o
 -19   2   8        0.17       -0.39      5.49 o
 -18   2   8       12.13       17.35      4.79 o
 -17   2   8        0.01       -3.17      3.34 o
 -16   2   8        1.76       -2.17      2.87 o
 -15   2   8       51.30       52.62      3.61 o
 -14   2   8      180.98      203.58      9.76 o
 -13   2   8      134.23      146.71      5.40 o
 -12   2   8        4.58        4.86      1.85 o
 -11   2   8        5.30        3.69      1.71 o
 -10   2   8        3.40        7.44      1.73 o
  -9   2   8       57.97       66.64      2.81 o
  -8   2   8       13.54       20.18      1.84 o
  -7   2   8       62.71       57.15      2.63 o
  -6   2   8        2.48       -2.08      2.08 o
  -5   2   8      175.50      175.26      4.08 o
  -4   2   8       87.71       80.62      3.19 o
  -3   2   8       25.17       22.22      2.14 o
  -2   2   8      122.07      118.33      3.48 o
  -1   2   8        5.35        1.44      1.85 o
   0   2   8      215.12      215.05      4.47 o
   1   2   8       39.41       40.10      2.58 o
   2   2   8       24.14       18.74      2.51 o
   3   2   8      107.49      107.56      4.30 o
   4   2   8        3.77        4.50      2.25 o
   5   2   8       28.34       27.45      3.37 o
   6   2   8      388.30      418.91      7.54 o
   7   2   8       20.69       24.53      3.17 o
   8   2   8        0.17        2.05      2.85 o
   9   2   8        0.03       -3.01      3.01 o
  10   2   8       30.92       31.80      4.81 o
  11   2   8        2.27        6.41      4.42 o
  12   2   8        5.71        6.62      5.38 o
  13   2   8        6.59       16.13     11.04 o
  14   2   8        0.03       11.46     11.12 o
 -21   3   8        6.17        7.39      6.85 o
 -20   3   8       48.63       66.81      6.72 o
 -19   3   8        1.46       -0.43      4.46 o
 -18   3   8       62.82       66.49      6.14 o
 -17   3   8       32.02       29.64      4.37 o
 -16   3   8        5.44        7.21      3.52 o
 -15   3   8        9.20        8.36      2.80 o
 -14   3   8       11.07       18.44      3.08 o
 -13   3   8       79.83       72.34      3.77 o
 -12   3   8        2.70        0.80      2.37 o
 -11   3   8       12.27       10.61      2.45 o
 -10   3   8        7.29        7.18      2.09 o
  -9   3   8      140.23      128.19      3.25 o
  -8   3   8        0.18       -0.08      1.37 o
  -7   3   8      141.56      114.89      3.55 o
  -6   3   8      136.03      132.85      3.79 o
  -5   3   8        3.86        4.88      1.95 o
  -4   3   8      341.92      310.94      5.21 o
  -3   3   8       60.02       55.78      2.84 o
  -2   3   8      208.19      203.10      4.56 o
  -1   3   8       52.31       53.16      3.16 o
   0   3   8       39.40       35.69      2.43 o
   1   3   8       13.54        7.41      2.44 o
   2   3   8       51.77       47.26      2.86 o
   3   3   8       45.23       49.86      2.95 o
   4   3   8       59.15       58.62      3.19 o
   5   3   8      111.84      108.09      4.55 o
   6   3   8       45.03       62.50      3.68 o
   7   3   8      109.83      106.38      6.84 o
   8   3   8       11.97        1.26      3.40 o
   9   3   8        4.95       -2.72      3.19 o
  10   3   8       13.16       17.88      4.46 o
  11   3   8        2.69        4.63      4.37 o
  12   3   8       23.66       26.05      7.86 o
  13   3   8       10.20       23.73     21.10 o
  14   3   8        1.18        7.43      9.34 o
 -21   4   8       19.90       34.01      7.60 o
 -20   4   8        6.29       10.33      5.40 o
 -19   4   8       11.63       13.59      5.24 o
 -18   4   8        0.00       -4.37      4.37 o
 -17   4   8        1.34       -3.79      3.79 o
 -16   4   8        8.82        8.70      3.76 o
 -15   4   8       18.00       21.29      3.48 o
 -14   4   8       38.03       51.62      4.97 o
 -13   4   8        0.30       -0.97      2.50 o
 -12   4   8       18.55       16.66      2.71 o
 -11   4   8        4.60        1.63      2.32 o
 -10   4   8       11.67        8.02      2.24 o
  -9   4   8        0.39       -1.97      1.97 o
  -8   4   8        0.03       -0.33      1.85 o
  -7   4   8        0.85       -0.15      2.27 o
  -6   4   8        1.86       -1.26      1.65 o
  -5   4   8      130.05      118.14      3.88 o
  -4   4   8       10.00       10.69      2.07 o
  -3   4   8        0.89       -1.75      1.75 o
  -2   4   8       89.26       81.49      3.54 o
  -1   4   8       56.57       49.60      2.78 o
   0   4   8        0.16       -1.97      1.97 o
   1   4   8       28.18       25.99      2.37 o
   2   4   8       58.29       63.44      4.95 o
   3   4   8        3.33        6.29      2.15 o
   4   4   8        0.12        0.48      1.96 o
   5   4   8      290.16      303.31      5.60 o
   6   4   8       22.42       31.50      2.94 o
   7   4   8       13.23       21.05      3.05 o
   8   4   8        0.67       -2.20      3.77 o
   9   4   8        2.76        0.48      5.90 o
  10   4   8        0.95       -3.09      4.00 o
  11   4   8        0.24        2.79      4.80 o
  12   4   8        3.48        7.04      6.08 o
  13   4   8        4.26        5.15      8.15 o
  14   4   8        8.48       13.56     10.12 o
 -20   5   8       23.17       27.40      8.89 o
 -19   5   8        1.72        2.50      4.93 o
 -18   5   8       18.17       22.88      5.34 o
 -17   5   8        0.03       -4.06      4.06 o
 -16   5   8        4.76        3.74      3.83 o
 -15   5   8       76.37       95.80      5.83 o
 -14   5   8        3.09        2.78      3.11 o
 -13   5   8       35.00       36.66      3.48 o
 -12   5   8      162.16      192.43      5.56 o
 -11   5   8       30.10       28.29      3.27 o
 -10   5   8        1.81        3.16      2.40 o
  -9   5   8       28.06       21.69      2.48 o
  -8   5   8        0.22        0.50      1.96 o
  -7   5   8       56.78       58.31      3.35 o
  -6   5   8       28.17       26.56      2.52 o
  -5   5   8        1.07       -1.17      1.17 o
  -4   5   8       24.27       16.49      1.98 o
  -3   5   8       11.69        9.27      1.87 o
  -2   5   8       18.85       16.94      2.12 o
  -1   5   8      177.22      173.79      4.33 o
   0   5   8        3.53        1.02      1.85 o
   1   5   8      151.88      142.81      4.73 o
   2   5   8       15.54       11.07      2.11 o
   3   5   8        0.38       -2.11      2.11 o
   4   5   8        0.01       -2.26      2.26 o
   5   5   8        0.56        1.21      2.50 o
   6   5   8      303.16      344.96      6.92 o
   7   5   8       40.30       42.80      4.34 o
   8   5   8       79.04       81.98      4.52 o
   9   5   8       48.60       59.16      5.46 o
  10   5   8        0.11       -4.41      4.41 o
  11   5   8        0.00       -4.99      4.99 o
  12   5   8        0.01       -6.26      6.26 o
  13   5   8        2.05        2.04      6.61 o
  14   5   8        2.94       -6.29      8.86 o
  15   5   8        0.27       13.76     10.72 o
 -20   6   8       26.30       28.12      6.37 o
 -19   6   8        6.98       11.84      5.56 o
 -18   6   8        4.11       20.13      5.36 o
 -17   6   8       70.35       97.58      6.96 o
 -16   6   8        6.30        5.10      4.15 o
 -15   6   8        5.15        1.37      3.39 o
 -14   6   8        4.30       -1.46      3.24 o
 -13   6   8        7.56        1.47      2.98 o
 -12   6   8       73.99       77.92      4.51 o
 -11   6   8        2.50       -1.66      2.77 o
 -10   6   8       11.01       12.49      2.80 o
  -9   6   8       81.29       96.88      4.59 o
  -8   6   8       24.92       18.74      2.55 o
  -7   6   8        8.37        6.29      2.36 o
  -6   6   8       10.60       11.93      2.23 o
  -5   6   8        3.56        4.40      2.04 o
  -4   6   8       24.33       21.49      1.60 o
  -3   6   8        0.00       -0.73      1.61 o
  -2   6   8        0.43        1.46      1.83 o
  -1   6   8      123.52      125.77      3.88 o
   0   6   8       16.55       17.07      2.43 o
   1   6   8       12.93       11.10      2.11 o
   2   6   8       20.95       16.39      2.41 o
   3   6   8        0.00       -1.99      1.99 o
   4   6   8        5.26        0.16      2.31 o
   5   6   8        0.06       -2.39      2.53 o
   6   6   8       37.78       37.98      3.32 o
   7   6   8        0.91       -0.78      2.63 o
   8   6   8        2.23       -1.19      3.55 o
   9   6   8       90.49      100.29      6.00 o
  10   6   8        4.83        6.15      5.06 o
  11   6   8        7.76       10.94      5.98 o
  12   6   8       95.20      114.62     10.31 o
  13   6   8       34.37       52.65      9.08 o
  14   6   8       17.50       29.61     11.42 o
 -20   7   8       14.26       32.79      6.29 o
 -19   7   8        2.16        6.56      8.91 o
 -18   7   8        3.05       15.43      7.68 o
 -17   7   8        5.17       22.44      5.72 o
 -16   7   8       59.28       69.49      6.45 o
 -15   7   8       47.61       59.37      5.51 o
 -14   7   8        8.50        9.44      3.68 o
 -13   7   8        0.37        1.61      3.12 o
 -12   7   8       18.63       17.23      3.72 o
 -11   7   8       98.65       79.79      4.19 o
 -10   7   8       64.94       56.88      3.55 o
  -9   7   8        0.15       -2.27      2.27 o
  -8   7   8        5.29        5.93      2.19 o
  -7   7   8        0.35        1.83      2.26 o
  -6   7   8        1.26       -0.35      2.10 o
  -5   7   8       34.10       26.60      2.78 o
  -4   7   8        9.40        8.09      2.63 o
  -3   7   8       99.68       95.35      4.12 o
  -2   7   8       11.47       10.51      2.10 o
  -1   7   8        1.26        1.98      2.02 o
   0   7   8       84.71      104.70      4.25 o
   1   7   8       67.53       64.02      3.50 o
   2   7   8        3.82       -0.69      2.11 o
   3   7   8       18.01        9.18      2.48 o
   4   7   8       21.17       13.77      2.59 o
   5   7   8        2.64       -2.40      2.40 o
   6   7   8       17.33        4.25      2.95 o
   7   7   8        4.07       -2.88      2.88 o
   8   7   8       47.93       44.91      5.01 o
   9   7   8       11.36        5.70      6.96 o
  10   7   8        5.89       14.60      5.19 o
  11   7   8        0.03        4.29      5.26 o
  12   7   8        1.35       -5.78      6.28 o
  13   7   8        6.26        9.08      6.72 o
  14   7   8        5.59        0.70      9.79 o
 -19   8   8       10.53       16.55      6.13 o
 -18   8   8       22.34       24.06      6.55 o
 -17   8   8       13.38       33.58      6.80 o
 -16   8   8       53.23       72.57     14.96 o
 -15   8   8        3.41        6.04      5.08 o
 -14   8   8        1.43       -2.32      3.72 o
 -13   8   8        0.06       -2.17      3.33 o
 -12   8   8        0.12       -2.84      3.30 o
 -11   8   8       34.94       33.44      3.65 o
 -10   8   8        8.52        6.74      3.02 o
  -9   8   8       17.53       13.72      2.69 o
  -8   8   8       18.86       23.61      3.10 o
  -7   8   8       90.67       82.73      3.84 o
  -6   8   8      135.27      152.37      4.88 o
  -5   8   8       34.16       36.37      3.15 o
  -4   8   8       77.67       74.90      4.15 o
  -3   8   8        0.02       -1.60      2.48 o
  -2   8   8        0.01        0.66      1.91 o
  -1   8   8       62.91       63.98      3.24 o
   0   8   8       32.32       32.02      2.86 o
   1   8   8        2.30       -0.58      2.21 o
   2   8   8        1.34       -2.15      2.15 o
   3   8   8       38.92       35.62      3.03 o
   4   8   8        5.56       -0.69      2.51 o
   5   8   8        9.49        3.63      2.96 o
   6   8   8        5.37       -2.77      2.77 o
   7   8   8       29.81       23.63      4.03 o
   8   8   8       16.27       12.97      4.18 o
   9   8   8       72.44       87.97      9.62 o
  10   8   8       19.20       16.03      5.41 o
  11   8   8       20.71       21.96      6.46 o
  12   8   8        1.16       -2.37      6.45 o
  13   8   8       19.89       29.38     11.89 o
 -19   9   8        1.11        6.65      8.70 o
 -18   9   8        3.82       10.10      6.63 o
 -17   9   8       17.31       40.87      6.98 o
 -16   9   8       14.04       27.26      5.95 o
 -15   9   8        3.51        1.51      5.78 o
 -14   9   8        9.16        8.36      4.37 o
 -13   9   8        5.06        1.57      4.45 o
 -12   9   8        3.35        3.57      2.98 o
 -11   9   8        3.43        2.09      2.86 o
 -10   9   8       35.38       44.30      3.67 o
  -9   9   8        4.23        2.31      2.43 o
  -8   9   8        8.12        7.39      2.80 o
  -7   9   8       44.13       42.37      3.89 o
  -6   9   8        4.66        5.55      2.42 o
  -5   9   8       80.19       82.63      4.35 o
  -4   9   8        8.68       12.01      3.04 o
  -3   9   8        2.13        8.95      3.10 o
  -2   9   8      116.77      131.04      5.77 o
  -1   9   8       66.92       68.82      3.70 o
   0   9   8      201.07      205.90      5.08 o
   1   9   8      171.38      195.09      5.24 o
   2   9   8       25.65       26.53      2.69 o
   3   9   8        0.51       -2.35      2.35 o
   4   9   8       15.66       12.97      2.86 o
   5   9   8        7.40       -0.69      2.76 o
   6   9   8       52.40       54.94      4.62 o
   7   9   8        1.53       -3.39      3.39 o
   8   9   8        5.31        6.25      4.67 o
   9   9   8       38.77       55.10      6.37 o
  10   9   8       13.46       19.65      9.21 o
  11   9   8        0.37       10.40      7.28 o
  12   9   8        0.45       -5.84      6.50 o
  13   9   8        3.18        1.17     11.42 o
 -18  10   8        1.92        4.40      6.14 o
 -17  10   8       50.73       69.54      8.17 o
 -16  10   8       15.20       16.44      6.57 o
 -15  10   8        0.23        7.35      6.25 o
 -14  10   8       39.71       48.50      5.90 o
 -13  10   8        9.56        6.97      4.53 o
 -12  10   8       67.85       84.32      5.85 o
 -11  10   8        2.24        6.64      3.48 o
 -10  10   8       15.50       19.23      3.50 o
  -9  10   8        0.64       -0.74      2.24 o
  -8  10   8       12.17        6.59      2.79 o
  -7  10   8        0.84       -0.48      2.53 o
  -6  10   8        8.43        5.41      2.76 o
  -5  10   8       33.51       40.54      5.13 o
  -4  10   8        4.28        7.49      4.25 o
  -3  10   8      330.50      381.83     12.04 o
  -2  10   8       56.41       61.65      4.37 o
  -1  10   8       92.07       89.38      4.90 o
   0  10   8       78.86       93.78      4.16 o
   1  10   8        6.93        5.61      2.81 o
   2  10   8       58.92       49.01      3.58 o
   3  10   8        8.02        4.29      2.59 o
   4  10   8        3.03       -2.50      2.50 o
   5  10   8        0.13       -2.77      2.77 o
   6  10   8       37.34       52.70      5.33 o
   7  10   8       11.64       15.21      5.10 o
   8  10   8        3.82        1.87      5.96 o
   9  10   8       11.64        8.17      7.95 o
  10  10   8        0.02       -6.54      7.33 o
  11  10   8        0.11        7.06      8.67 o
  12  10   8        3.33       -5.36     10.96 o
 -17  11   8        4.02        8.49      8.44 o
 -16  11   8        9.77        9.50      6.30 o
 -15  11   8        0.24        5.27      5.46 o
 -14  11   8        6.01       12.72      6.54 o
 -13  11   8       42.08       59.69      5.99 o
 -12  11   8       26.88       25.49      5.15 o
 -11  11   8        1.58        6.01      3.60 o
 -10  11   8      108.41      109.84      6.59 o
  -9  11   8        1.32       -1.56      2.86 o
  -8  11   8        0.91       -2.62      2.62 o
  -7  11   8       39.29       33.97      3.52 o
  -6  11   8       84.79       93.31      4.75 o
  -5  11   8        8.01       11.51      5.13 o
  -4  11   8       26.31       38.35      4.03 o
  -3  11   8      157.01      190.01     10.78 o
  -2  11   8        2.78       10.44      3.45 o
  -1  11   8        5.25       11.50      3.37 o
   0  11   8       13.76       14.70      3.46 o
   1  11   8       14.27        8.18      3.80 o
   2  11   8       10.21       -0.56      2.92 o
   3  11   8       60.27       67.33      4.94 o
   4  11   8       34.10       36.78      3.84 o
   5  11   8        8.95       11.61      4.14 o
   6  11   8       29.88       36.97      5.74 o
   7  11   8       52.10       66.91      7.56 o
   8  11   8        0.01       -3.86      7.28 o
   9  11   8        1.42        0.70      7.59 o
  10  11   8       33.10       30.79      9.41 o
  11  11   8        3.07        4.04      8.96 o
  12  11   8        2.66       -5.83     10.26 o
 -16  12   8       16.55       20.76      7.62 o
 -15  12   8       48.57       54.93      7.44 o
 -14  12   8        8.41       31.09      7.65 o
 -13  12   8      188.06      247.34     16.45 o
 -12  12   8        4.48        6.79      4.30 o
 -11  12   8        3.15       -2.28      3.60 o
 -10  12   8        7.99        6.53      3.55 o
  -9  12   8       18.94       23.67      3.90 o
  -8  12   8        3.33        0.67      4.10 o
  -7  12   8       11.19        2.23      3.49 o
  -6  12   8       23.37       20.42      4.07 o
  -5  12   8        1.75        0.17      4.07 o
  -4  12   8       19.57       27.31      4.19 o
  -3  12   8        6.27        4.88      3.45 o
  -2  12   8        1.15        6.91      3.75 o
  -1  12   8       31.77       27.50      3.99 o
   0  12   8        4.81        3.75      3.24 o
   1  12   8        3.88       -2.89      3.79 o
   2  12   8        7.99        9.61      4.47 o
   3  12   8       72.82       76.67      6.12 o
   4  12   8       13.20       11.43      7.34 o
   5  12   8        2.22        5.64      5.70 o
   6  12   8        0.16       -4.74      4.85 o
   7  12   8       62.72       77.22      8.70 o
   8  12   8       10.07       15.48      8.31 o
   9  12   8        3.87        3.71      7.93 o
  10  12   8       10.68       16.56      9.18 o
  11  12   8        0.30        3.50     11.19 o
 -16  13   8        4.01       -3.67      8.63 o
 -15  13   8        9.31       11.23      6.54 o
 -14  13   8        1.51        1.37      7.17 o
 -13  13   8        0.03        5.52      4.64 o
 -12  13   8       34.85       37.19      5.17 o
 -11  13   8       33.69       31.54      6.13 o
 -10  13   8        1.21       -4.33      4.33 o
  -9  13   8        0.11       -3.28      4.14 o
  -8  13   8       82.04       80.84      5.49 o
  -7  13   8        8.68        6.12      4.41 o
  -6  13   8        3.90       11.67      5.58 o
  -5  13   8       25.76       17.02      9.46 o
  -4  13   8       22.21        4.52      5.53 o
  -3  13   8        8.16        1.10      5.57 o
  -2  13   8        8.33        2.16      5.25 o
  -1  13   8        2.24       -1.30      3.90 o
   0  13   8        0.20       -2.47      3.58 o
   1  13   8       19.81       24.57      7.95 o
   2  13   8        0.08        5.78      6.88 o
   3  13   8        1.02       14.16      7.07 o
   4  13   8       25.66       37.57      7.57 o
   5  13   8        7.18       17.81      7.50 o
   6  13   8        0.95       10.03      7.42 o
   7  13   8        0.52       10.08      7.40 o
   8  13   8       26.90       23.08     11.89 o
   9  13   8        0.78       -4.43      9.33 o
  10  13   8       19.21       20.84      9.97 o
 -14  14   8        1.60       -1.80      5.77 o
 -13  14   8        0.06       -4.46      4.46 o
 -12  14   8       14.52       13.17      4.71 o
 -11  14   8       24.37       23.95      5.83 o
 -10  14   8       46.54       43.74      5.96 o
  -9  14   8        2.97        0.63      4.58 o
  -8  14   8       36.10       27.03      5.28 o
  -7  14   8       20.13       13.86      6.03 o
  -6  14   8       28.30       27.38      8.40 o
  -5  14   8       12.00       -0.12      7.08 o
  -4  14   8        0.16       -3.79      6.42 o
  -3  14   8        7.27       -5.29      5.29 o
  -2  14   8        2.18       -1.56      6.59 o
  -1  14   8       21.41       -3.55      8.74 o
   0  14   8        0.02       -6.06      6.06 o
   1  14   8       64.78       91.61     13.68 o
   2  14   8       25.02       35.07      6.61 o
   3  14   8       40.15       39.19      7.73 o
   4  14   8        9.31       24.87      8.07 o
   5  14   8       30.21       48.66      9.48 o
   6  14   8        6.87        6.53      7.82 o
   7  14   8        0.01        3.85      7.58 o
   8  14   8       13.43        2.33     10.26 o
   9  14   8        1.88       14.45     11.89 o
 -13  15   8        3.78        1.81      5.41 o
 -12  15   8        3.53        5.05      5.54 o
 -11  15   8        1.11        4.21      5.12 o
 -10  15   8       11.28       10.84      5.45 o
  -9  15   8        1.38       -4.79      4.79 o
  -8  15   8        0.13       -5.78      7.94 o
  -7  15   8       13.31        3.38      8.16 o
  -6  15   8        2.46       -7.03      7.17 o
  -5  15   8        1.47       -6.76      6.76 o
  -4  15   8        1.56       -3.70      7.81 o
  -3  15   8        0.10       -4.20      9.09 o
  -2  15   8        0.56      -13.52     13.52 o
  -1  15   8        4.63        4.97      6.44 o
   0  15   8       43.35       52.65      9.97 o
   1  15   8       15.71       31.88     23.66 o
   2  15   8       81.99       74.36      9.66 o
   3  15   8        2.17       12.86      8.16 o
   4  15   8        9.21       20.39      8.65 o
   5  15   8       20.70       26.98     10.49 o
   6  15   8       11.45        8.73     17.72 o
   7  15   8        0.06       11.10      8.65 o
 -11  16   8        2.94       -4.76      6.12 o
 -10  16   8        2.06       -1.75      4.88 o
  -9  16   8        3.09        5.34      6.12 o
  -8  16   8       25.06       33.26      7.19 o
  -7  16   8        0.27        5.36     10.49 o
  -6  16   8       27.83       45.46     13.29 o
  -5  16   8        0.87        1.60      6.44 o
  -4  16   8       13.14        4.79      7.73 o
  -3  16   8        5.25       -0.97      7.80 o
  -2  16   8        0.07       -2.33     10.49 o
  -1  16   8        0.05        0.92      7.49 o
   0  16   8       13.60       14.06      8.10 o
   1  16   8        2.36        9.26      6.80 o
   2  16   8       19.40        5.60      7.91 o
   3  16   8        5.63        7.23      8.41 o
   4  16   8       11.68       16.71      8.70 o
   5  16   8       33.11       45.35     11.31 o
   6  16   8        0.87       10.14      8.74 o
  -9  17   8        0.65       -5.39      7.49 o
  -8  17   8        0.55       -6.76      7.93 o
  -7  17   8       15.45       23.08     12.82 o
  -6  17   8        0.00       12.61      7.43 o
  -5  17   8        6.10       17.81      8.98 o
  -4  17   8       18.09        4.21      8.63 o
  -3  17   8        0.01       -0.82     10.61 o
  -2  17   8        0.02       -7.47      7.47 o
  -1  17   8        1.25       -5.83      6.15 o
   0  17   8        2.84       -7.22      7.22 o
   1  17   8       13.89       13.49     15.62 o
   2  17   8        1.77        5.27      8.24 o
   3  17   8       32.22       36.60      9.97 o
   4  17   8        0.14       12.36      8.90 o
  -6  18   8       10.82       19.25      9.36 o
  -5  18   8        0.02        5.35      7.95 o
  -4  18   8        0.29       -7.50     19.58 o
  -3  18   8        1.20       -0.07      8.98 o
  -2  18   8        0.67        5.60     10.26 o
  -1  18   8        0.00        5.03      7.04 o
   0  18   8        0.02       -7.23      7.23 o
 -20   1   9        1.68       11.81      8.35 o
 -19   1   9        1.23       15.91     10.14 o
 -18   1   9        8.51       -7.07      7.07 o
 -17   1   9       33.57       25.51      8.38 o
 -16   1   9       54.96       61.36      8.19 o
 -15   1   9       30.14       23.27      5.48 o
 -14   1   9       10.22        5.15      3.33 o
 -13   1   9       17.25       15.98      3.50 o
 -12   1   9       14.12       15.98      3.48 o
 -11   1   9       33.18       37.70      2.94 o
 -10   1   9       13.45       12.33      2.22 o
  -9   1   9        1.68        6.06      2.09 o
  -8   1   9       43.45       53.96      3.24 o
  -7   1   9        6.02       11.31      2.41 o
  -6   1   9        0.02        0.44      2.24 o
  -5   1   9        9.37        5.79      2.38 o
  -4   1   9       58.10       46.45      3.28 o
  -3   1   9       57.40       53.18      3.24 o
  -2   1   9        1.78       -0.45      2.30 o
  -1   1   9       50.10       44.77      3.12 o
   0   1   9        5.94        3.56      2.38 o
   1   1   9      152.15      169.34      6.06 o
   2   1   9        3.58        0.76      2.66 o
   3   1   9        0.29       -2.38      2.81 o
   4   1   9        0.15       -2.25      3.20 o
   5   1   9       64.19       69.13      4.00 o
   6   1   9       51.69       48.26      6.59 o
   7   1   9        5.06        6.53      6.12 o
   8   1   9        1.44       -4.02      4.02 o
   9   1   9       14.45       15.90      5.18 o
  10   1   9        3.31        8.39      4.99 o
  11   1   9        0.39       -2.16      4.39 o
  12   1   9        0.78       -6.82     10.44 o
 -20   2   9        3.11       21.53      8.70 o
 -19   2   9        1.49        5.13     10.96 o
 -18   2   9        0.00       -8.18      8.18 o
 -17   2   9       11.70       -1.46      4.80 o
 -16   2   9       20.54       10.97      6.33 o
 -15   2   9       90.74      108.60     10.67 o
 -14   2   9        5.67        5.26      3.17 o
 -13   2   9       29.14       26.26      3.53 o
 -12   2   9        6.21        3.66      2.65 o
 -11   2   9        0.56       -0.67      2.60 o
 -10   2   9       98.46       95.42      4.38 o
  -9   2   9        1.87        5.86      2.25 o
  -8   2   9      141.91      145.22      8.49 o
  -7   2   9        8.52       11.29      2.45 o
  -6   2   9       13.20       13.27      2.41 o
  -5   2   9       15.25       14.30      2.64 o
  -4   2   9      173.28      178.27      6.51 o
  -3   2   9       12.30       14.51      2.90 o
  -2   2   9       14.13        9.57      2.49 o
  -1   2   9       12.03        9.98      2.83 o
   0   2   9       23.57       21.20      2.79 o
   1   2   9        1.24       -2.41      3.08 o
   2   2   9        1.53       -2.05      2.05 o
   3   2   9        4.00       -2.32      2.32 o
   4   2   9        8.59        0.11      4.46 o
   5   2   9       41.52       41.06      3.94 o
   6   2   9      106.61       97.54      7.18 o
   7   2   9        2.73        3.72      7.32 o
   8   2   9        3.31       11.41      5.09 o
   9   2   9       13.95       18.22      5.49 o
  10   2   9        1.07        2.86      5.67 o
  11   2   9        1.87       -1.84      6.38 o
  12   2   9        0.42        1.93     10.87 o
 -20   3   9       10.14       24.36      8.88 o
 -19   3   9        0.79       10.21      7.87 o
 -18   3   9        1.99        0.03      8.88 o
 -17   3   9        0.64        0.43      6.86 o
 -16   3   9        0.32        2.50      7.07 o
 -15   3   9       10.27        5.01      4.54 o
 -14   3   9        2.98        6.31      3.25 o
 -13   3   9        4.98        4.39      2.77 o
 -12   3   9       22.57       25.30      3.15 o
 -11   3   9       12.44       13.22      2.86 o
 -10   3   9       23.57       24.68      3.01 o
  -9   3   9       17.15       13.20      4.29 o
  -8   3   9        0.52        1.28      2.75 o
  -7   3   9        0.56        1.58      2.08 o
  -6   3   9        2.32        1.86      2.34 o
  -5   3   9        1.61        1.55      2.21 o
  -4   3   9        0.50       -1.95      1.95 o
  -3   3   9       13.67       13.07      3.64 o
  -2   3   9      112.93      120.57      6.53 o
  -1   3   9      197.48      194.41      6.65 o
   0   3   9        0.03       -1.36      2.63 o
   1   3   9        7.88        3.24      2.40 o
   2   3   9       46.96       38.46      3.39 o
   3   3   9        1.00       -2.44      2.44 o
   4   3   9       30.30       24.71      3.31 o
   5   3   9        9.95       11.25      4.27 o
   6   3   9      131.25      133.23     10.57 o
   7   3   9       47.30       53.15      4.94 o
   8   3   9       28.54       45.48      5.89 o
   9   3   9        1.06        5.29      4.92 o
  10   3   9        6.86        9.71      5.01 o
  11   3   9        0.05        9.44     10.89 o
  12   3   9        0.09       -2.60     20.63 o
 -19   4   9        0.71        5.81      6.73 o
 -18   4   9        3.20        3.32     11.64 o
 -17   4   9       51.34       65.12      5.63 o
 -16   4   9        1.57       -3.36      4.54 o
 -15   4   9        5.80        6.15      3.87 o
 -14   4   9       87.63       96.32      5.66 o
 -13   4   9       62.29       73.39      4.63 o
 -12   4   9       52.69       59.04      4.04 o
 -11   4   9       54.45       48.62      3.77 o
 -10   4   9        6.83        6.44      2.70 o
  -9   4   9       12.70       19.95      3.39 o
  -8   4   9       47.35       44.87      3.99 o
  -7   4   9        3.63        0.92      3.36 o
  -6   4   9       22.77       23.99      3.47 o
  -5   4   9       83.97       76.11      3.66 o
  -4   4   9       96.73       90.33      4.02 o
  -3   4   9      125.42      138.59      5.31 o
  -2   4   9       53.72       42.44      3.33 o
  -1   4   9        4.34        3.99      2.94 o
   0   4   9       25.42       20.51      2.92 o
   1   4   9       12.99        8.12      2.81 o
   2   4   9       47.45       48.74      3.68 o
   3   4   9        3.68       -2.66      2.66 o
   4   4   9        9.18        4.50      3.01 o
   5   4   9        7.23       -1.45      2.90 o
   6   4   9        5.61        8.84      3.57 o
   7   4   9       12.25       20.09      5.60 o
   8   4   9        9.98       14.27      5.63 o
   9   4   9        0.79       -0.26      5.48 o
  10   4   9        3.27        7.39      5.73 o
  11   4   9        1.23       11.63     10.61 o
  12   4   9       12.14        9.68      8.90 o
 -19   5   9       26.97       40.57     14.45 o
 -18   5   9      106.29      137.87      9.12 o
 -17   5   9       20.68       28.44      6.78 o
 -16   5   9       13.49       14.71      4.47 o
 -15   5   9       32.84       38.99      5.08 o
 -14   5   9       79.59       95.19      5.73 o
 -13   5   9       11.28        6.80      3.35 o
 -12   5   9        0.76       -3.14      3.14 o
 -11   5   9       11.39       16.99      3.68 o
 -10   5   9       76.96       86.07      4.60 o
  -9   5   9        0.57        1.44      3.05 o
  -8   5   9      185.30      221.55      7.47 o
  -7   5   9       12.39       18.53      3.18 o
  -6   5   9        1.25        3.04      2.97 o
  -5   5   9       57.29       62.65      4.57 o
  -4   5   9        3.60        5.15      2.47 o
  -3   5   9       92.79      101.02      5.58 o
  -2   5   9       49.99       42.25      3.15 o
  -1   5   9       17.44       17.05      2.81 o
   0   5   9       34.92       29.10      2.97 o
   1   5   9       43.85       43.73      3.35 o
   2   5   9        7.75        0.71      2.66 o
   3   5   9        6.23       -2.54      2.54 o
   4   5   9       11.22        2.22      2.94 o
   5   5   9       22.21       14.78      3.53 o
   6   5   9        0.84        2.81      3.94 o
   7   5   9        0.71        1.34      4.84 o
   8   5   9       51.03       53.21      6.58 o
   9   5   9       58.67       71.75      7.46 o
  10   5   9        0.00        9.78      7.64 o
  11   5   9       34.13       48.96     11.41 o
 -19   6   9        4.31       18.36      6.66 o
 -18   6   9        0.04       10.45      5.64 o
 -17   6   9        0.37        1.05      4.67 o
 -16   6   9        0.08        2.27      5.02 o
 -15   6   9       11.67       10.30      4.21 o
 -14   6   9        1.49       -3.86      3.86 o
 -13   6   9        2.26        1.46      3.65 o
 -12   6   9        0.17       -3.52      3.52 o
 -11   6   9       18.91       11.80      3.35 o
 -10   6   9        6.78        6.60      3.43 o
  -9   6   9        0.64        2.79      4.32 o
  -8   6   9      111.16      124.72     10.99 o
  -7   6   9       35.38       45.23      3.86 o
  -6   6   9        0.66        3.87      3.17 o
  -5   6   9      216.91      236.85      7.53 o
  -4   6   9       21.87       21.59      4.01 o
  -3   6   9      128.34      122.51      7.04 o
  -2   6   9       84.25       84.23      4.24 o
  -1   6   9        1.39       -0.09      2.61 o
   0   6   9        0.43       -2.39      2.39 o
   1   6   9        1.37       -2.30      2.30 o
   2   6   9       14.40        7.01      2.84 o
   3   6   9        1.25       -2.78      2.78 o
   4   6   9        0.03       -2.57      2.57 o
   5   6   9       28.32       23.87      4.54 o
   6   6   9        4.07        3.14      5.00 o
   7   6   9        0.80        0.76      4.55 o
   8   6   9       66.31       59.09      8.02 o
   9   6   9        0.00        6.21      5.61 o
  10   6   9        0.13        9.72      7.09 o
  11   6   9       10.24       29.15      8.59 o
  12   6   9        0.02       -4.20     11.42 o
 -18   7   9       43.71       52.69      7.39 o
 -17   7   9      140.47      198.57     10.90 o
 -16   7   9       15.49       14.02      4.60 o
 -15   7   9        1.51        0.65      6.45 o
 -14   7   9        6.45       10.09      4.49 o
 -13   7   9        0.77       -0.38      3.48 o
 -12   7   9       21.43       25.24      4.08 o
 -11   7   9       36.94       42.64      4.55 o
 -10   7   9       18.06       25.38      3.88 o
  -9   7   9       64.80       72.44      4.64 o
  -8   7   9       30.92       36.24      3.80 o
  -7   7   9       89.81       86.33      4.75 o
  -6   7   9      150.80      156.44      9.45 o
  -5   7   9        0.00       -0.92      3.20 o
  -4   7   9       91.70       98.31      6.29 o
  -3   7   9       18.70       24.05      4.67 o
  -2   7   9       29.00       29.85      4.35 o
  -1   7   9      126.94      132.87      6.77 o
   0   7   9       32.51       35.92      3.02 o
   1   7   9       34.01       30.12      2.91 o
   2   7   9        0.28       -2.65      2.65 o
   3   7   9       12.56        9.46      3.04 o
   4   7   9        2.99       -2.88      2.88 o
   5   7   9       18.30       13.03      3.81 o
   6   7   9       12.95        7.29      4.52 o
   7   7   9        3.17       -0.69      4.32 o
   8   7   9       47.48       46.14      6.28 o
   9   7   9       75.19      113.15      9.53 o
  10   7   9        0.19       10.99      6.05 o
  11   7   9       34.91       37.15      7.97 o
  12   7   9       27.99       34.61      8.82 o
 -18   8   9       25.90       37.32      7.24 o
 -17   8   9       15.83       33.34      7.03 o
 -16   8   9       16.18       34.48      6.07 o
 -15   8   9       14.76       17.66      5.95 o
 -14   8   9        4.74       14.89      4.61 o
 -13   8   9       24.17       26.74      4.86 o
 -12   8   9        0.20        0.70      4.48 o
 -11   8   9       32.31       38.82      4.19 o
 -10   8   9      123.05      137.44      8.76 o
  -9   8   9        7.21       15.40      4.29 o
  -8   8   9       37.35       42.72      4.12 o
  -7   8   9       26.65       24.28      3.35 o
  -6   8   9      117.05      128.57      7.21 o
  -5   8   9       48.72       44.39      4.01 o
  -4   8   9        1.11       -3.04      3.39 o
  -3   8   9        1.69        3.57      3.19 o
  -2   8   9       15.80       20.82      3.79 o
  -1   8   9       50.72       58.04      4.35 o
   0   8   9       39.58       33.42      2.91 o
   1   8   9      152.06      165.11      4.86 o
   2   8   9        5.82        3.93      2.57 o
   3   8   9        8.22        5.87      3.47 o
   4   8   9        9.78        4.42      3.34 o
   5   8   9        6.34        1.10      4.09 o
   6   8   9        6.33        5.33      4.83 o
   7   8   9       21.73       21.22      5.18 o
   8   8   9        7.99       14.59      6.72 o
   9   8   9       28.83       45.40     11.94 o
  10   8   9        4.49        6.19      5.66 o
  11   8   9       16.54       14.50      7.51 o
 -17   9   9        1.73       12.66      6.97 o
 -16   9   9        0.46        5.04      5.93 o
 -15   9   9       89.72      100.58      8.07 o
 -14   9   9       10.69       12.43      5.50 o
 -13   9   9        3.39       -3.43      4.26 o
 -12   9   9        0.00        4.12      4.41 o
 -11   9   9       26.03       39.00      4.52 o
 -10   9   9       10.53       13.00      3.56 o
  -9   9   9       11.11       11.43      3.51 o
  -8   9   9       26.19       14.39      3.84 o
  -7   9   9        3.30        2.78      4.51 o
  -6   9   9        8.87        8.61      3.83 o
  -5   9   9        3.45        3.02      3.32 o
  -4   9   9        0.04       -3.38      3.38 o
  -3   9   9        1.21       -0.03      3.09 o
  -2   9   9        2.33        7.54      3.39 o
  -1   9   9       95.72       93.71      5.28 o
   0   9   9       17.80       21.66      3.95 o
   1   9   9        4.78        6.75      2.80 o
   2   9   9       45.88       44.05      3.71 o
   3   9   9        2.20        2.11      3.32 o
   4   9   9        0.13       -3.23      3.23 o
   5   9   9       75.57       85.18      6.91 o
   6   9   9        8.41       10.19      6.26 o
   7   9   9        0.11        3.24      6.43 o
   8   9   9       26.49       38.67      7.38 o
   9   9   9       27.97       32.52      7.02 o
  10   9   9        1.28        4.06      8.32 o
  11   9   9        5.94       -0.23     10.03 o
 -17  10   9        1.86       -0.62      8.93 o
 -16  10   9       17.81       14.51      6.58 o
 -15  10   9        6.03       11.82      5.54 o
 -14  10   9        0.07        1.52      5.74 o
 -13  10   9       12.69       23.12      5.95 o
 -12  10   9       13.79       16.27      4.92 o
 -11  10   9        6.66        1.59      5.22 o
 -10  10   9       51.06       48.87      6.27 o
  -9  10   9       17.71       17.94      4.64 o
  -8  10   9        1.72        2.35      3.77 o
  -7  10   9        4.51        1.98      3.72 o
  -6  10   9       70.89       69.09      6.16 o
  -5  10   9       11.86        8.67      4.92 o
  -4  10   9       51.69       45.23      9.86 o
  -3  10   9       67.59       65.34      6.99 o
  -2  10   9       22.37       18.17      4.99 o
  -1  10   9        5.79        8.87      3.81 o
   0  10   9       51.53       43.51      4.95 o
   1  10   9       15.66       14.10      3.97 o
   2  10   9       72.75       71.26      5.00 o
   3  10   9       67.29       66.41      4.56 o
   4  10   9        0.83       -2.42      5.10 o
   5  10   9        3.25        7.45      4.93 o
   6  10   9        9.55       15.86      6.18 o
   7  10   9        0.92        5.93     11.42 o
   8  10   9        2.46        7.82      8.06 o
   9  10   9        0.32        4.38      8.01 o
  10  10   9        7.42        1.03      8.61 o
 -16  11   9        7.72       13.83     11.31 o
 -15  11   9       12.26       28.74      7.73 o
 -14  11   9       11.84       29.43      7.50 o
 -13  11   9       40.86       60.06      7.04 o
 -12  11   9       15.43       27.56      5.04 o
 -11  11   9        6.27       14.59      4.97 o
 -10  11   9       10.84        9.52      5.33 o
  -9  11   9       21.50       24.63      5.22 o
  -8  11   9        5.62        0.03      4.08 o
  -7  11   9        1.09       -4.61      4.61 o
  -6  11   9        0.34        0.17      3.99 o
  -5  11   9        8.50        4.87      4.73 o
  -4  11   9        9.92       10.93      4.52 o
  -3  11   9        1.22       15.00      4.81 o
  -2  11   9        0.11        1.68      4.39 o
  -1  11   9        8.43        9.64      4.20 o
   0  11   9       32.66       45.03      5.17 o
   1  11   9        0.84        5.64      4.18 o
   2  11   9       20.57       25.45      4.63 o
   3  11   9       18.04       20.86      5.30 o
   4  11   9        4.76        4.63      7.32 o
   5  11   9        8.22       10.03      9.79 o
   6  11   9        6.30        9.56      9.79 o
   7  11   9       20.72       28.09      8.96 o
   8  11   9        4.65       12.59      8.60 o
   9  11   9       11.02       14.41     10.72 o
 -15  12   9        8.16       13.92      9.56 o
 -14  12   9       26.14       30.52      6.98 o
 -13  12   9        7.66       11.50      5.47 o
 -12  12   9       35.34       42.19      7.06 o
 -11  12   9        5.53       11.58      5.89 o
 -10  12   9        2.68       -4.14      5.04 o
  -9  12   9        4.21       -5.35      5.35 o
  -8  12   9        0.07       -4.92      4.92 o
  -7  12   9        2.11       -0.93      5.43 o
  -6  12   9       22.80       23.82      7.73 o
  -5  12   9        1.09        7.05      8.98 o
  -4  12   9        0.59        5.43      5.43 o
  -3  12   9       48.42       41.69      9.03 o
  -2  12   9       39.48       36.66      4.91 o
  -1  12   9        5.04        8.04      4.77 o
   0  12   9        4.59       11.95      4.89 o
   1  12   9        0.27        2.34      4.67 o
   2  12   9       19.26       22.44      4.89 o
   3  12   9        9.99       11.00      5.61 o
   4  12   9        0.77        2.10      9.79 o
   5  12   9        0.81        0.47      9.09 o
   6  12   9        0.02        3.03      9.79 o
   7  12   9        0.74       -0.23     10.03 o
   8  12   9       16.19       24.48     11.66 o
 -14  13   9        0.01        7.46      8.74 o
 -13  13   9        3.44       12.97      6.61 o
 -12  13   9       10.81        8.88      6.33 o
 -11  13   9       27.26       18.69      6.21 o
 -10  13   9        0.49       -4.83      4.83 o
  -9  13   9        8.43        1.12      5.40 o
  -8  13   9        5.30       -5.46      6.10 o
  -7  13   9        3.92       -5.19      5.65 o
  -6  13   9        0.24       -4.75      6.83 o
  -5  13   9       11.08        6.20      7.17 o
  -4  13   9        0.32       -4.63      6.27 o
  -3  13   9        2.62        5.10      8.19 o
  -2  13   9        8.35        7.72      4.92 o
  -1  13   9        9.45       11.52      5.18 o
   0  13   9        8.33        5.34      5.65 o
   1  13   9        1.47        6.91      5.80 o
   2  13   9        7.19       17.72      6.31 o
   3  13   9        0.59       -2.19      5.53 o
   4  13   9        0.00       -4.07      6.92 o
   5  13   9        0.94       -3.03      9.79 o
   6  13   9        2.64        4.90      9.79 o
   7  13   9        0.11       -2.80     10.49 o
 -12  14   9       16.83       10.61      9.52 o
 -11  14   9        4.47       -5.41      8.80 o
 -10  14   9        1.28       -6.16      6.16 o
  -9  14   9        0.01       -5.63      5.63 o
  -8  14   9        0.93       -6.74      6.74 o
  -7  14   9        0.99      -10.52     12.59 o
  -6  14   9       14.08        6.66      8.15 o
  -5  14   9       15.34        3.14     10.61 o
  -4  14   9       27.11       22.44     10.03 o
  -3  14   9        0.80       -2.30      6.77 o
  -2  14   9        4.17       -0.74      7.08 o
  -1  14   9        0.02        2.66      6.97 o
   0  14   9        3.03       -0.21      7.20 o
   1  14   9        3.75       -3.13      5.59 o
   2  14   9        7.74        2.04      6.05 o
   3  14   9        3.44       -3.78      6.77 o
   4  14   9        5.80        5.54      7.98 o
   5  14   9        8.59       13.29     11.42 o
   6  14   9        0.98        0.00     10.49 o
 -11  15   9       19.77       31.01      9.95 o
 -10  15   9        1.90        4.75     12.36 o
  -9  15   9        0.04      -10.84     10.84 o
  -8  15   9        0.32      -15.32     17.14 o
  -7  15   9        0.60      -13.62     14.11 o
  -6  15   9        0.55       -7.33      7.33 o
  -5  15   9        0.69        5.36      9.79 o
  -4  15   9        2.95       -3.88      7.00 o
  -3  15   9        1.40       -0.14      7.20 o
  -2  15   9        2.61        6.21      7.49 o
  -1  15   9       15.50       24.48      8.08 o
   0  15   9        0.76       10.20      7.34 o
   1  15   9       10.71        2.64      7.41 o
   2  15   9        0.14        7.10      8.13 o
   3  15   9        0.83       -0.23      7.56 o
   4  15   9       23.35       27.62      8.81 o
  -8  16   9        0.80       12.36     11.89 o
  -7  16   9        2.16       11.66     11.66 o
  -6  16   9       10.34        8.86     10.96 o
  -5  16   9        0.44       -7.07      7.07 o
  -4  16   9        0.07        0.80      6.57 o
  -3  16   9        4.69        6.33      8.16 o
  -2  16   9        4.36        9.80      8.15 o
  -1  16   9        0.35       -5.30      6.16 o
   0  16   9        0.13        0.33     11.66 o
   1  16   9        5.06       13.76      8.72 o
   2  16   9        2.85        3.97      8.10 o
 -19   0  10       10.93       -5.36     10.49 o
 -18   0  10       14.34       10.30     15.39 o
 -17   0  10        0.21        0.07     18.30 o
 -16   0  10       18.44       18.03      8.35 o
 -15   0  10       21.27       23.80      8.56 o
 -14   0  10        2.82        4.09      7.62 o
 -13   0  10       63.30       78.89      9.45 o
 -12   0  10       29.92       21.43      7.71 o
 -11   0  10        2.27       -4.16      9.91 o
 -10   0  10        4.72        7.04      5.34 o
  -9   0  10       19.64       19.21      4.98 o
  -8   0  10      136.86      188.19     12.79 o
  -7   0  10      573.57      605.13     33.33 o
  -6   0  10      369.61      442.69     15.43 o
  -5   0  10       14.40       21.76      4.97 o
  -4   0  10       47.54       67.54      7.66 o
  -3   0  10      233.73      283.82     11.56 o
  -2   0  10       23.64       14.91      6.67 o
  -1   0  10       60.39       65.52      7.27 o
   0   0  10       73.17       77.91      6.99 o
   1   0  10        1.54        1.94      9.41 o
   2   0  10        7.56        4.40      9.67 o
   3   0  10        5.81        7.25      5.25 o
   4   0  10        1.52       -5.95      9.04 o
   5   0  10       12.08       10.53      8.13 o
   6   0  10        1.78        8.57      5.65 o
   7   0  10       18.23       23.57      7.41 o
   8   0  10        6.23        8.17      7.16 o
   9   0  10       12.28       13.92      9.44 o
  10   0  10        4.36        7.23     16.09 o
 -18   1  10        0.04       -3.09      6.02 o
 -17   1  10        1.50       -5.07      5.07 o
 -16   1  10        6.06        3.05      5.17 o
 -15   1  10        3.88        4.17      7.07 o
 -14   1  10       41.25       45.13      7.58 o
 -13   1  10       47.47       54.67      6.19 o
 -12   1  10       23.60       19.77      5.70 o
 -11   1  10        7.01        7.64      3.80 o
 -10   1  10        7.77        3.50      4.24 o
  -9   1  10       17.32       13.47      4.13 o
  -8   1  10        6.94       15.18      2.91 o
  -7   1  10       17.29       31.48      3.99 o
  -6   1  10        0.02        8.25      2.67 o
  -5   1  10       16.21       24.39      3.89 o
  -4   1  10        0.11       -0.23      3.04 o
  -3   1  10        0.96        0.17      3.91 o
  -2   1  10        0.91        3.20      4.07 o
  -1   1  10        1.72        2.65      6.78 o
   0   1  10        6.61        4.32      4.32 o
   1   1  10       24.73       13.39      4.09 o
   2   1  10        1.46       -1.65      5.45 o
   3   1  10        0.34       -4.63      4.63 o
   4   1  10        0.14       -1.56      5.39 o
   5   1  10        1.95        9.70      4.82 o
   6   1  10       46.54       42.93      5.48 o
   7   1  10       29.86       42.23      8.00 o
   8   1  10        1.45        3.11      6.28 o
   9   1  10       33.79       41.66      6.40 o
  10   1  10        0.17       -7.06     10.52 o
 -18   2  10       10.31       13.52     10.40 o
 -17   2  10        4.89        8.30      6.49 o
 -16   2  10       25.06       30.74      7.26 o
 -15   2  10       42.25       48.27      7.89 o
 -14   2  10        6.78       16.85      7.46 o
 -13   2  10       60.57       67.39      6.26 o
 -12   2  10       76.29       83.06      7.30 o
 -11   2  10        1.63        4.45      4.11 o
 -10   2  10       25.16       24.12      4.45 o
  -9   2  10       35.77       34.91      4.44 o
  -8   2  10       19.57       15.23      3.63 o
  -7   2  10       44.32       46.11      4.46 o
  -6   2  10      125.17      151.90      7.40 o
  -5   2  10        0.52        2.97      2.87 o
  -4   2  10       17.64       22.82      3.61 o
  -3   2  10       37.48       39.06      3.81 o
  -2   2  10      125.41      129.52      9.27 o
  -1   2  10       10.98        8.06      3.35 o
   0   2  10       61.22       49.30      5.27 o
   1   2  10        7.32        2.26      3.13 o
   2   2  10        0.00       -3.32      3.32 o
   3   2  10        0.92        2.94      3.30 o
   4   2  10       20.48       18.97      4.12 o
   5   2  10        6.46        9.30      4.89 o
   6   2  10        0.00        4.11      5.11 o
   7   2  10       32.18       41.98      6.90 o
   8   2  10        0.44        7.31      5.92 o
   9   2  10        0.03       -2.55      6.38 o
  10   2  10        0.94        6.00      9.46 o
 -18   3  10        0.41       -6.38     10.02 o
 -17   3  10        0.09        1.06      7.16 o
 -16   3  10       31.77       44.15     16.07 o
 -15   3  10       87.99       96.00      9.70 o
 -14   3  10        1.29       14.33      8.16 o
 -13   3  10       24.93       18.45      7.09 o
 -12   3  10       38.66       40.39      5.28 o
 -11   3  10       21.72       25.15      4.70 o
 -10   3  10        4.70        0.98      4.13 o
  -9   3  10        3.00        5.31      3.93 o
  -8   3  10       27.91       19.92      4.20 o
  -7   3  10        1.63        1.77      3.29 o
  -6   3  10       30.66       46.05      4.69 o
  -5   3  10        2.35        5.06      3.05 o
  -4   3  10        2.53        4.52      3.41 o
  -3   3  10      125.72      132.41      8.69 o
  -2   3  10        6.23        9.00      3.88 o
  -1   3  10       24.28       23.04      3.44 o
   0   3  10       11.86        5.93      2.69 o
   1   3  10       40.61       37.23      3.58 o
   2   3  10       20.09        9.55      3.87 o
   3   3  10        0.48       -3.32      3.32 o
   4   3  10       10.34       15.56      4.78 o
   5   3  10        5.26       10.06      5.91 o
   6   3  10       20.03       27.07      6.62 o
   7   3  10       65.26       80.31      7.40 o
   8   3  10       18.09       26.97      6.52 o
   9   3  10        0.57       -0.46      6.45 o
  10   3  10        1.75       -9.02      9.02 o
  11   3  10        6.30        7.23     12.36 o
 -18   4  10        2.42      -13.80     13.80 o
 -17   4  10        0.27       -0.72      8.57 o
 -16   4  10       15.66        9.11      7.16 o
 -15   4  10       34.48       50.87      8.42 o
 -14   4  10       23.07       31.85      7.89 o
 -13   4  10       22.58       22.79      6.68 o
 -12   4  10        1.31       -3.44      4.66 o
 -11   4  10        3.98       -3.20      3.23 o
 -10   4  10        0.03       -4.02      4.02 o
  -9   4  10        5.83        3.91      4.27 o
  -8   4  10        4.97        2.51      3.83 o
  -7   4  10        0.43        0.56      3.70 o
  -6   4  10        1.75        0.87      3.42 o
  -5   4  10       10.38       12.55      4.61 o
  -4   4  10       76.27       73.76      5.71 o
  -3   4  10        7.43       13.62      3.71 o
  -2   4  10       32.58       25.29      3.43 o
  -1   4  10        6.02        1.48      2.61 o
   0   4  10        5.51        4.41      2.84 o
   1   4  10        4.18        1.25      2.85 o
   2   4  10        0.23       -3.46      3.46 o
   3   4  10       19.15        8.69      5.79 o
   4   4  10        0.35        6.67      5.52 o
   5   4  10       63.92       72.01      7.78 o
   6   4  10        3.84        6.71      5.91 o
   7   4  10        3.14        4.19      6.16 o
   8   4  10       28.28       34.00      6.81 o
   9   4  10        5.20        8.34      9.39 o
  10   4  10        1.08        9.04     10.00 o
  11   4  10        3.65        3.50     11.42 o
 -18   5  10        0.01       -0.89      7.79 o
 -17   5  10        6.22       -2.51      7.27 o
 -16   5  10       15.71        9.72      7.73 o
 -15   5  10       58.16       56.62      8.93 o
 -14   5  10       32.73       40.80      7.74 o
 -13   5  10        8.79       -2.06      5.00 o
 -12   5  10        4.19        2.72      4.45 o
 -11   5  10        1.81       -0.71      4.21 o
 -10   5  10        2.00       -2.52      3.86 o
  -9   5  10       18.44       22.18      4.93 o
  -8   5  10        0.15        6.61      4.37 o
  -7   5  10       16.19       19.53      4.59 o
  -6   5  10       20.06       26.41      4.46 o
  -5   5  10       56.76       58.21      5.25 o
  -4   5  10        4.09        2.28      4.43 o
  -3   5  10        2.51        1.92      3.36 o
  -2   5  10        4.23       -1.75      2.71 o
  -1   5  10       17.78       11.23      3.39 o
   0   5  10        0.09       -3.11      3.11 o
   1   5  10       14.15       10.94      3.39 o
   2   5  10       30.60       28.05      3.92 o
   3   5  10        6.32        6.45      3.72 o
   4   5  10       16.98       23.02      5.52 o
   5   5  10        4.51       17.40      8.92 o
   6   5  10        2.43       -6.47      6.47 o
   7   5  10        0.22       -1.91      5.01 o
   8   5  10       12.58        9.54      7.24 o
   9   5  10        3.17        2.58      6.56 o
  10   5  10        2.49       10.96     12.59 o
 -17   6  10       14.08        8.57      9.60 o
 -16   6  10        1.18       -6.95      6.95 o
 -15   6  10        9.11        2.68      5.18 o
 -14   6  10        3.86       -1.51      5.35 o
 -13   6  10        5.15        8.01      4.23 o
 -12   6  10        4.87        0.19      4.10 o
 -11   6  10        0.10       -4.26      4.32 o
 -10   6  10       42.87       34.89      5.65 o
  -9   6  10       43.87       52.38      6.06 o
  -8   6  10       37.01       32.10      6.17 o
  -7   6  10       49.13       56.60      6.20 o
  -6   6  10        0.34        6.26      4.30 o
  -5   6  10        8.61        6.21      4.21 o
  -4   6  10       25.68       26.75      5.00 o
  -3   6  10       51.37       57.08      4.89 o
  -2   6  10       47.68       37.32      5.13 o
  -1   6  10        2.93       -3.97      3.97 o
   0   6  10        7.50        9.48      3.04 o
   1   6  10      104.62      100.48      6.34 o
   2   6  10        1.31        0.04      3.46 o
   3   6  10        1.06        6.80      4.95 o
   4   6  10        1.87        2.09      5.57 o
   5   6  10        1.23       -5.48      5.48 o
   6   6  10        0.15       -5.00      5.00 o
   7   6  10       12.58        1.86      6.32 o
   8   6  10        1.81        1.05      9.48 o
   9   6  10        6.36        9.24      9.10 o
  10   6  10       11.57       14.45     12.59 o
 -17   7  10        5.34       10.04     10.14 o
 -16   7  10       42.77       46.32      7.67 o
 -15   7  10       19.02       20.38      5.24 o
 -14   7  10        0.29       -2.15      4.39 o
 -13   7  10        0.03        1.64      4.87 o
 -12   7  10        1.47       -4.95      4.95 o
 -11   7  10        0.73       -4.66      4.66 o
 -10   7  10        9.61        5.38      4.94 o
  -9   7  10        2.42        6.53      4.93 o
  -8   7  10        8.95        7.02      5.68 o
  -7   7  10        0.75        1.86      5.52 o
  -6   7  10       33.90       52.07      9.64 o
  -5   7  10       11.72        4.36      5.11 o
  -4   7  10       27.70       25.10      6.32 o
  -3   7  10        4.41        4.99      5.10 o
  -2   7  10        0.61       -3.77      3.77 o
  -1   7  10        0.08       -0.86      4.29 o
   0   7  10        3.47       -1.68      4.56 o
   1   7  10        0.26       -1.45      6.98 o
   2   7  10        5.16        4.16      3.75 o
   3   7  10       11.02        3.77      4.86 o
   4   7  10        1.05       -4.71      4.71 o
   5   7  10        6.23        3.36      5.90 o
   6   7  10        0.98       -5.92      5.92 o
   7   7  10        0.32       -1.53      8.23 o
   8   7  10        0.88        4.57      9.06 o
   9   7  10        2.48        7.08      9.07 o
  10   7  10        2.82       -2.56     12.12 o
 -16   8  10       17.94       22.47      6.18 o
 -15   8  10        3.16        4.90      5.21 o
 -14   8  10        2.15        7.27      4.85 o
 -13   8  10        4.34        6.00      5.26 o
 -12   8  10        1.92       -6.03      6.03 o
 -11   8  10        3.60        3.08      4.93 o
 -10   8  10        2.12        0.24      5.03 o
  -9   8  10        1.55       -4.71      4.71 o
  -8   8  10       38.01       30.14      6.55 o
  -7   8  10       21.38       20.78      6.89 o
  -6   8  10        0.82       -0.26      6.05 o
  -5   8  10       32.94       36.96      6.55 o
  -4   8  10        0.02       -5.04      5.38 o
  -3   8  10        9.93        9.17      5.70 o
  -2   8  10       10.42        0.48      3.94 o
  -1   8  10       15.12       11.99      5.51 o
   0   8  10       93.64       90.70      7.69 o
   1   8  10        2.62       -4.31      4.85 o
   2   8  10       66.38       66.58      7.89 o
   3   8  10       29.31       23.28      9.17 o
   4   8  10        4.22       -4.81      7.51 o
   5   8  10       12.66        1.74      6.68 o
   6   8  10        4.98        1.58      8.16 o
   7   8  10       13.56        8.13      8.33 o
   8   8  10        1.91       -1.94      8.74 o
   9   8  10        0.36       -0.23     10.96 o
 -15   9  10       49.02       63.39      9.66 o
 -14   9  10        0.68        6.01      5.32 o
 -13   9  10        2.90        3.18      7.40 o
 -12   9  10       18.43       24.30      7.33 o
 -11   9  10        5.26        4.72      5.04 o
 -10   9  10        3.13        4.61      5.13 o
  -9   9  10        1.73       -2.54      5.94 o
  -8   9  10       36.72       46.39      7.24 o
  -7   9  10       12.46       19.64      6.65 o
  -6   9  10       54.21       50.79     10.21 o
  -5   9  10        0.16        0.10      5.47 o
  -4   9  10        0.90        0.38      5.63 o
  -3   9  10        0.29        5.26      7.30 o
  -2   9  10       21.18       18.53      7.99 o
  -1   9  10       50.25       47.59      5.81 o
   0   9  10       18.12       12.17      6.86 o
   1   9  10        1.92        5.50      5.36 o
   2   9  10       62.94       67.46      7.53 o
   3   9  10       45.59       42.41      6.90 o
   4   9  10        0.16       -6.33      6.33 o
   5   9  10        3.63       -9.33      9.33 o
   6   9  10        2.26       -5.02      8.04 o
   7   9  10        0.25        1.45      8.34 o
   8   9  10        0.00       -4.42      8.73 o
 -15  10  10       51.02       99.62     10.82 o
 -14  10  10       22.83       43.96      8.55 o
 -13  10  10        0.25        0.08      8.43 o
 -12  10  10        1.71       -2.65      7.38 o
 -11  10  10       11.75        3.48     12.59 o
 -10  10  10        1.52       -1.39      5.73 o
  -9  10  10       15.62       20.33      6.91 o
  -8  10  10       10.27        3.86      6.27 o
  -7  10  10        0.12       -5.13      5.13 o
  -6  10  10        5.88       -2.10      7.10 o
  -5  10  10        7.02        1.40      7.37 o
  -4  10  10        2.67       -2.12      6.83 o
  -3  10  10       25.74       16.27      6.83 o
  -2  10  10        1.57        2.32      5.88 o
  -1  10  10        5.96        2.20      6.60 o
   0  10  10       10.50        7.98      5.79 o
   1  10  10       23.81       12.81     10.39 o
   2  10  10        6.84        8.48      9.16 o
   3  10  10        0.92        2.94      8.04 o
   4  10  10       18.33        9.76      7.27 o
   5  10  10       11.02       20.52     11.42 o
   6  10  10        1.35        0.70     10.72 o
 -14  11  10       11.83       16.43     10.37 o
 -13  11  10      127.14      155.47     11.56 o
 -12  11  10        0.04        8.25      8.61 o
 -11  11  10       10.67       -0.74      7.19 o
 -10  11  10       46.57       42.40      7.66 o
  -9  11  10        2.87        7.36      7.95 o
  -8  11  10       17.40       12.93      8.35 o
  -7  11  10        2.51       -5.60     11.66 o
  -6  11  10        7.19        2.73      7.49 o
  -5  11  10        0.00        5.43      7.00 o
  -4  11  10        2.46        4.20      7.10 o
  -3  11  10       30.97       34.72      8.79 o
  -2  11  10        1.43       -3.40      5.33 o
  -1  11  10        6.58        8.89      5.85 o
   0  11  10       67.92       62.74      6.61 o
   1  11  10       15.98       19.94      8.15 o
   2  11  10        0.00       10.34      7.66 o
   3  11  10        1.85        3.01      7.50 o
   4  11  10        0.64      -10.72     10.72 o
 -12  12  10        4.31        6.82      6.45 o
 -11  12  10       18.23       23.40      6.24 o
 -10  12  10       30.40       25.46      6.19 o
  -9  12  10        0.02       -3.28      6.30 o
  -8  12  10        2.32        4.74      6.71 o
  -7  12  10       16.31       11.02      8.06 o
  -6  12  10        3.11        1.01     11.31 o
  -5  12  10       14.95       13.88     15.15 o
  -4  12  10       35.32       32.93      6.86 o
  -3  12  10        0.18       -3.33      4.45 o
  -2  12  10       15.19       20.77      5.35 o
  -1  12  10        3.16       15.13      7.47 o
   0  12  10        1.48        2.21      6.36 o
   1  12  10        2.09        7.39      5.96 o
   2  12  10        0.70        3.95      7.34 o
   3  12  10       12.43        5.12     10.14 o
   4  12  10        3.69       -7.00      7.00 o
   5  12  10        0.99       -1.17     10.49 o
 -11  13  10       30.27       37.60      8.90 o
 -10  13  10        0.81       -6.85      6.85 o
  -9  13  10        1.18       -5.12      9.29 o
  -8  13  10        7.28       -2.36      7.61 o
  -7  13  10        3.03       -6.15      7.51 o
  -6  13  10        7.87       -1.47      7.63 o
  -5  13  10        3.28        6.50      7.61 o
  -4  13  10        7.35        6.87      7.50 o
  -3  13  10        0.38        3.98      6.82 o
  -2  13  10        7.07        9.52      6.31 o
  -1  13  10        8.63        6.36      5.68 o
   0  13  10        0.96        6.04      6.18 o
   1  13  10       13.74       16.58      6.31 o
   2  13  10        1.14        1.98      9.21 o
   3  13  10        0.38       -8.16      8.16 o
   4  13  10        9.88       23.77      8.63 o
  -9  14  10       19.31        6.75     14.22 o
  -8  14  10        1.71      -10.72     10.72 o
  -7  14  10        0.76       -7.88     11.42 o
  -6  14  10        9.22        3.64      8.20 o
  -5  14  10       30.06       38.83      9.38 o
  -4  14  10       18.07       19.34      6.73 o
  -3  14  10       15.06       14.57      8.15 o
  -2  14  10        7.73       17.18      8.07 o
  -1  14  10        0.61       -0.60      7.04 o
   0  14  10       13.23       15.69      7.93 o
   1  14  10        1.64        2.80      7.75 o
   2  14  10        0.35       -4.45      7.22 o
  -5  15  10        0.12       -6.42      7.06 o
  -4  15  10        0.51        0.80     10.72 o
  -3  15  10       18.30        3.29      7.74 o
  -2  15  10        2.95       -0.40      7.16 o
 -17   1  11       19.73       18.66     11.21 o
 -16   1  11        1.11        2.08      7.09 o
 -15   1  11        0.06       -6.48      6.48 o
 -14   1  11       24.36       28.32      8.10 o
 -13   1  11       84.11       80.60     11.44 o
 -12   1  11       69.08       76.36     11.89 o
 -11   1  11        0.00       10.50     12.01 o
 -10   1  11      174.02      219.22     16.23 o
  -9   1  11      171.76      177.66     13.11 o
  -8   1  11        5.56       24.08      5.36 o
  -7   1  11       49.93       57.67      6.07 o
  -6   1  11       13.16       16.54      5.38 o
  -5   1  11       22.98       22.51      4.48 o
  -4   1  11        2.99        7.98      4.41 o
  -3   1  11       20.58       18.29      4.37 o
  -2   1  11        0.26        1.05      4.59 o
  -1   1  11        4.45        5.17      7.21 o
   0   1  11       33.27       30.82      9.38 o
   1   1  11        5.61       -5.55      5.81 o
   2   1  11        5.27       -2.78      6.71 o
   3   1  11        6.76        7.19      9.22 o
   4   1  11        1.15       -3.55      6.46 o
   5   1  11        2.70       -0.48      6.04 o
   6   1  11       17.82       23.07      6.70 o
   7   1  11        0.35        4.65      7.14 o
   8   1  11        2.15       11.45      8.57 o
   9   1  11        0.37        7.04     10.05 o
 -16   2  11        8.61       14.36      9.32 o
 -15   2  11        0.32        1.21      6.93 o
 -14   2  11        1.68        1.93      5.64 o
 -13   2  11        6.27       21.21      7.34 o
 -12   2  11       32.57       33.45      7.26 o
 -11   2  11       43.29       47.71      7.50 o
 -10   2  11        0.64       15.16      6.27 o
  -9   2  11        1.07       -0.38      4.48 o
  -8   2  11        0.01        1.99      4.54 o
  -7   2  11        1.25        9.86      5.33 o
  -6   2  11       23.34       24.11      5.32 o
  -5   2  11        3.40       14.29      5.40 o
  -4   2  11        9.49       11.94      4.51 o
  -3   2  11        1.05        4.07      4.37 o
  -2   2  11       14.40       10.06      5.61 o
  -1   2  11       39.55       52.19      6.26 o
   0   2  11       73.66       85.91      8.82 o
   1   2  11       23.54        8.93      5.76 o
   2   2  11        0.68        1.52      6.28 o
   3   2  11       26.41       18.14      7.02 o
   4   2  11        0.03       -6.08      6.08 o
   5   2  11        0.74       -6.36      6.36 o
   6   2  11        9.89        9.07      6.24 o
   7   2  11       14.58       11.75      6.45 o
   8   2  11       14.03       20.75     19.58 o
   9   2  11       26.29       27.19      9.52 o
 -16   3  11        5.02        2.22      7.37 o
 -15   3  11       15.92       21.18      7.25 o
 -14   3  11       28.27       35.33     10.36 o
 -13   3  11       66.14       82.64      9.15 o
 -12   3  11        1.59        6.65      6.77 o
 -11   3  11        0.10        3.06      5.49 o
 -10   3  11       14.39       14.43      7.22 o
  -9   3  11        6.82       11.57      7.22 o
  -8   3  11       35.23       40.35      8.84 o
  -7   3  11       19.55       23.71      8.90 o
  -6   3  11        3.46       10.35      7.96 o
  -5   3  11        0.03       -3.80     19.70 o
  -4   3  11       27.05       34.68      8.45 o
  -3   3  11        1.82        9.09      8.24 o
  -2   3  11        9.30        2.83      4.14 o
  -1   3  11        0.25       -4.20      4.20 o
   0   3  11        1.21        0.82      5.35 o
   1   3  11        0.04        2.34      6.15 o
   2   3  11        6.74       13.31      6.24 o
   3   3  11        9.30        8.19      6.44 o
   4   3  11        5.84       13.60      7.44 o
   5   3  11        7.50       10.63      6.96 o
   6   3  11        6.13        8.62      5.62 o
   7   3  11       26.35       30.92      7.54 o
   8   3  11        0.20       -2.28      7.48 o
 -16   4  11        3.69       -0.27      6.71 o
 -15   4  11        0.43        1.31      8.15 o
 -14   4  11        8.67       16.26      6.40 o
 -13   4  11        2.52        6.45      7.10 o
 -12   4  11        1.61        2.51      7.63 o
 -11   4  11       16.88        6.19      6.52 o
 -10   4  11        5.86        1.21      6.41 o
  -9   4  11        0.52       -6.03      6.03 o
  -8   4  11       13.47       20.07      7.06 o
  -7   4  11       55.08       64.94      9.62 o
  -6   4  11       12.57       15.93      8.60 o
  -5   4  11       50.48       45.43      8.85 o
  -4   4  11       33.70       36.38      8.57 o
  -3   4  11        2.19       -0.23      7.58 o
  -2   4  11        0.20        0.34      7.74 o
  -1   4  11       54.56       48.06      6.37 o
   0   4  11        4.10        5.11      4.38 o
   1   4  11       23.58       18.70      6.07 o
   2   4  11       16.15       13.23      5.99 o
   3   4  11       25.35       24.33      9.31 o
   4   4  11       30.48       39.66      8.29 o
   5   4  11        0.17       -1.29     10.30 o
   6   4  11       14.41       12.25      6.92 o
   7   4  11        6.18       17.88      7.37 o
   8   4  11        4.74       -2.56     13.06 o
 -16   5  11        0.08       -2.81      7.53 o
 -15   5  11       17.36       12.57      6.77 o
 -14   5  11        0.16        0.01      9.73 o
 -13   5  11        0.60        2.34      6.61 o
 -12   5  11       15.15       24.69      7.74 o
 -11   5  11       42.31       46.68      9.05 o
 -10   5  11        0.00        6.69      6.05 o
  -9   5  11        1.81       -3.95      6.03 o
  -8   5  11        6.13        8.41      6.19 o
  -7   5  11       61.52       68.24      9.96 o
  -6   5  11        4.10        3.70      8.36 o
  -5   5  11       23.64       18.37      8.86 o
  -4   5  11        0.93        8.04      8.16 o
  -3   5  11        1.19       -6.25      6.25 o
  -2   5  11       16.96        2.77      6.69 o
  -1   5  11        2.81       -4.59      8.16 o
   0   5  11        4.79       -0.47      5.77 o
   1   5  11        3.39        1.87      5.28 o
   2   5  11        0.03        0.43      5.42 o
   3   5  11        0.00       -0.27      5.29 o
   4   5  11        0.10       -1.34      6.55 o
   5   5  11        0.18        1.76      7.15 o
   6   5  11        2.24       -3.64      6.51 o
   7   5  11        0.08       -1.44      5.94 o
   8   5  11        1.37        1.87     12.59 o
 -15   6  11        1.20        2.12     10.99 o
 -14   6  11        0.48      -10.63     10.63 o
 -13   6  11       13.28       13.25      6.94 o
 -12   6  11       16.80       20.46      7.49 o
 -11   6  11        8.24        6.95      6.20 o
 -10   6  11        1.51       -6.08      6.46 o
  -9   6  11        6.06       -2.04      8.37 o
  -8   6  11        3.00       -0.43      5.69 o
  -7   6  11       31.08       29.55      8.02 o
  -6   6  11        6.79       12.07      8.57 o
  -5   6  11        0.28       13.18      7.40 o
  -4   6  11        4.41       -6.47     11.66 o
  -3   6  11       13.59        1.41      8.20 o
  -2   6  11        0.10       -7.66      7.66 o
  -1   6  11       33.33       22.05     11.77 o
   0   6  11        1.37        5.94      6.33 o
   1   6  11        0.53       -1.21      6.63 o
   2   6  11        0.57       -2.59     11.54 o
   3   6  11        0.04       -2.17      6.43 o
   4   6  11        6.87       -2.11      4.85 o
   5   6  11        5.74       -1.23      6.31 o
   6   6  11        3.01       -6.55      7.19 o
   7   6  11        2.58        0.07      8.95 o
 -15   7  11        0.50      -14.45     14.45 o
 -14   7  11        0.01        0.40      7.07 o
 -13   7  11       15.27        8.79      7.14 o
 -12   7  11        1.58       -3.93      6.33 o
 -11   7  11        0.15       -5.78      5.78 o
 -10   7  11        6.24       -1.84      6.55 o
  -9   7  11        0.03       -5.27      6.50 o
  -8   7  11        2.20       -6.92      8.61 o
  -7   7  11        8.91        3.78      7.90 o
  -6   7  11       28.29        6.72      8.55 o
  -5   7  11       10.77       11.43      7.41 o
  -4   7  11       15.25       32.15     10.14 o
  -3   7  11        3.46        5.24      7.84 o
  -2   7  11        1.04       -6.41      7.91 o
  -1   7  11        0.78       -8.30      9.68 o
   0   7  11       34.13       33.86      8.66 o
   1   7  11        0.75        3.35      7.93 o
   2   7  11        0.61        1.11      8.86 o
   3   7  11       31.19       25.00      7.16 o
   4   7  11        6.96       10.43      8.90 o
   5   7  11        1.09        7.77      6.91 o
   6   7  11        0.17       -5.64      5.64 o
   7   7  11        3.35       -9.79     11.19 o
 -14   8  11       10.31        0.58     16.79 o
 -13   8  11        0.31       -2.11      5.20 o
 -12   8  11        0.47       -2.30      4.91 o
 -11   8  11       23.89       19.88     10.70 o
 -10   8  11        0.07       -2.88      6.63 o
  -9   8  11        5.76        2.97      6.64 o
  -8   8  11        0.87       -5.26      5.26 o
  -7   8  11        6.70        6.05      9.21 o
  -6   8  11        5.15        5.05      7.90 o
  -5   8  11       11.66       15.28      7.28 o
  -4   8  11       13.37       15.29      7.37 o
  -3   8  11        0.46        5.50      6.86 o
  -2   8  11        8.00       -7.37     11.54 o
  -1   8  11        1.29        6.82      8.32 o
   0   8  11       15.03       12.57      7.46 o
   1   8  11        9.63       12.82      8.74 o
   2   8  11        0.34       -0.77      6.02 o
   3   8  11        3.95       10.80      8.56 o
   4   8  11        3.01        7.93     10.03 o
   5   8  11        0.00        2.35      7.37 o
   6   8  11        2.92        5.82      8.79 o
 -13   9  11       12.97        6.85     13.26 o
 -12   9  11       12.45       16.50      6.97 o
 -11   9  11        8.98       -0.96      8.29 o
 -10   9  11        0.24        3.31      6.84 o
  -9   9  11        0.10       -6.20      6.20 o
  -8   9  11        6.73       -2.08      6.73 o
  -7   9  11        5.84       -0.43      8.16 o
  -6   9  11       21.45       16.34     17.02 o
  -5   9  11        9.24       13.41      8.36 o
  -4   9  11       11.59       14.87      8.31 o
  -3   9  11        0.80        7.47      6.90 o
  -2   9  11        8.94       13.07      8.32 o
  -1   9  11        0.23       -1.44      7.73 o
   0   9  11        0.92       -3.80      5.79 o
   1   9  11        4.35        0.80      6.76 o
   2   9  11       78.67       86.44     12.36 o
   3   9  11        8.74       13.00      8.97 o
   4   9  11        1.53       -3.53      7.34 o
   5   9  11        9.71        8.66      8.74 o
 -12  10  11        9.61       17.59     11.89 o
 -11  10  11        0.12       -2.42     12.82 o
 -10  10  11        3.12        1.10     17.60 o
  -9  10  11       16.69       23.52      8.52 o
  -8  10  11        0.44       -7.10      7.10 o
  -7  10  11       29.81       29.59     12.94 o
  -6  10  11        2.02        5.19      8.06 o
  -5  10  11        9.27       12.82      8.53 o
  -4  10  11       18.79        6.00     14.57 o
  -3  10  11        2.63       -2.91      9.56 o
  -2  10  11       10.10        4.97      7.66 o
  -1  10  11        0.03        1.68      7.91 o
   0  10  11        5.25        6.91      8.16 o
   1  10  11        0.62       -5.20      7.17 o
   2  10  11        0.57       -7.41      7.41 o
   3  10  11       24.82       23.20      9.23 o
   4  10  11        3.90        6.81      8.48 o
 -10  11  11        3.01        2.35      8.63 o
  -9  11  11        0.20      -12.82     12.82 o
  -8  11  11        0.59       -3.73     13.52 o
  -7  11  11        0.18       -3.73     12.36 o
  -6  11  11        3.71       10.37      7.58 o
  -5  11  11        3.04        7.38      8.16 o
  -4  11  11        3.27        4.44      7.96 o
  -3  11  11        2.36        7.74      6.25 o
  -2  11  11       23.39        9.95      8.49 o
  -1  11  11       21.41       30.78     13.87 o
   0  11  11       22.83       29.31      9.05 o
   1  11  11        0.90       -0.03      8.15 o
   2  11  11        3.72        8.04      8.46 o
  -8  12  11        3.88      -10.49     13.06 o
  -7  12  11        0.89       -1.87     13.29 o
  -6  12  11        7.57        4.20     12.82 o
  -5  12  11        0.96       -1.40     12.36 o
  -4  12  11        0.71       -9.09      9.09 o
  -3  12  11        0.02        0.77      7.46 o
  -2  12  11        9.70        6.48     10.96 o
  -1  12  11        0.49        8.24      8.31 o
   0  12  11        1.18       -3.95      7.14 o
 -14   0  12       26.12       19.58     14.69 o
 -13   0  12        0.10       -0.23     13.06 o
 -12   0  12        1.74       -6.99     12.36 o
 -11   0  12        7.14       -6.53     13.06 o
 -10   0  12       15.36       15.62     14.45 o
  -9   0  12       61.64       42.20     12.82 o
  -8   0  12       12.14       31.24     14.92 o
  -7   0  12       25.60       27.28     11.19 o
  -6   0  12        7.12        8.39     13.29 o
  -5   0  12        0.41       16.32     13.06 o
  -4   0  12       36.88       24.25     10.96 o
  -3   0  12        3.69       10.96     10.03 o
  -2   0  12        0.57       -7.23     11.66 o
  -1   0  12        4.82        1.17     12.59 o
   0   0  12        0.12       -7.46     12.36 o
   1   0  12        0.27       -8.96      8.96 o
   2   0  12       30.63       11.64      9.89 o
   3   0  12        0.00       -9.06      9.06 o
   4   0  12        1.75       -7.59      7.59 o
   5   0  12        2.18       -6.53     12.36 o
 -14   1  12        2.83       -6.22      7.59 o
 -13   1  12        5.65       -0.53      7.93 o
 -12   1  12       11.38       15.35      8.49 o
 -11   1  12        1.19        0.02      8.12 o
 -10   1  12        0.93       13.58      8.27 o
  -9   1  12        2.89       -4.06      8.98 o
  -8   1  12        0.57        3.51      9.56 o
  -7   1  12       68.65       75.66     12.03 o
  -6   1  12       46.77       54.82     12.71 o
  -5   1  12       72.72       63.79      9.96 o
  -4   1  12       47.63       56.94     13.41 o
  -3   1  12       13.29        7.69      9.23 o
  -2   1  12        7.05       12.69      8.23 o
  -1   1  12        2.08        3.38      6.92 o
   0   1  12        0.82       -8.05      8.05 o
   1   1  12        0.00       -5.54      5.54 o
   2   1  12        6.62        1.18      6.12 o
   3   1  12        6.54       -2.74      6.17 o
   4   1  12        0.00       -5.82      7.80 o
   5   1  12        2.54        7.25      9.72 o
 -14   2  12        0.08       -9.68      9.91 o
 -13   2  12        8.39       -0.89      9.63 o
 -12   2  12        0.16       -2.67      7.93 o
 -11   2  12        7.68       -9.02      9.02 o
 -10   2  12       18.22       12.35      9.56 o
  -9   2  12        2.53       -9.11     12.24 o
  -8   2  12       26.88       17.70      9.78 o
  -7   2  12       13.24       31.88      8.96 o
  -6   2  12       12.54       21.22     13.64 o
  -5   2  12        1.79        7.01     10.49 o
  -4   2  12        0.02        2.94     12.01 o
  -3   2  12        4.64        6.42      9.79 o
  -2   2  12        2.11       -6.29      6.60 o
  -1   2  12        0.42       -4.59      6.98 o
   0   2  12        0.48       -6.73      6.73 o
   1   2  12       19.81       12.81      9.46 o
   2   2  12        7.03       -2.30      7.08 o
   3   2  12        0.31       -2.61      5.66 o
   4   2  12        4.81       -0.86      6.46 o
   5   2  12        0.61        0.72      9.30 o
 -13   3  12        0.60       -1.79      7.67 o
 -12   3  12        0.46        2.58      9.62 o
 -11   3  12       12.40       10.29      7.56 o
 -10   3  12        8.02        1.62      9.30 o
  -9   3  12       15.90       23.62      8.85 o
  -8   3  12        0.81       10.55      9.33 o
  -7   3  12       51.44       48.46      9.80 o
  -6   3  12       35.83       42.65     12.71 o
  -5   3  12       13.87       10.29      7.84 o
  -4   3  12        0.45       -2.41      6.42 o
  -3   3  12        4.11       -1.46      8.97 o
  -2   3  12        0.11       -4.36      8.49 o
  -1   3  12        3.16        2.07      9.06 o
   0   3  12        0.40        0.55      8.56 o
   1   3  12        1.60       12.86      7.50 o
   2   3  12        0.11       -6.87      7.08 o
   3   3  12        5.58       -4.46      7.56 o
   4   3  12        1.68        2.08      6.99 o
   5   3  12        4.24        6.41      8.10 o
 -13   4  12        8.28       15.70      7.63 o
 -12   4  12        5.98       -0.51      6.57 o
 -11   4  12        0.37        0.23      7.59 o
 -10   4  12        1.44       -4.18      8.73 o
  -9   4  12        0.09       -6.54      6.54 o
  -8   4  12       22.99       37.11     10.30 o
  -7   4  12       26.18       37.74      9.44 o
  -6   4  12        0.15       17.95      8.39 o
  -5   4  12        0.03        5.22      6.64 o
  -4   4  12       31.92       48.31     14.80 o
  -3   4  12        0.02       -8.31      8.55 o
  -2   4  12        1.23        9.20      9.15 o
  -1   4  12       16.98       10.86     11.66 o
   0   4  12        0.05       13.20      8.27 o
   1   4  12        6.98        3.21      7.66 o
   2   4  12        0.51       -0.48      7.41 o
   3   4  12        8.97        8.31      7.15 o
   4   4  12        0.76        9.21      7.84 o
 -13   5  12        0.25       -7.27      7.27 o
 -12   5  12        0.01        0.33      7.00 o
 -11   5  12        1.55       -3.05      7.81 o
 -10   5  12        5.27        0.58      6.31 o
  -9   5  12        6.07       -2.76      9.91 o
  -8   5  12       10.77       22.83      9.66 o
  -7   5  12       37.74       47.20      9.73 o
  -6   5  12        3.04       16.36      8.17 o
  -5   5  12       57.48       64.90     17.95 o
  -4   5  12        1.24       15.08      9.48 o
  -3   5  12        6.87       12.09     11.07 o
  -2   5  12        0.01        8.71      7.78 o
  -1   5  12        2.70        5.11      8.32 o
   0   5  12       13.40        4.95      8.90 o
   1   5  12        1.49        4.60      8.88 o
   2   5  12       11.40        6.87      9.45 o
   3   5  12        0.75       -1.62     13.06 o
   4   5  12        1.03        6.74      8.23 o
 -12   6  12        0.88        4.02      7.31 o
 -11   6  12        0.06        1.78      6.38 o
 -10   6  12        0.10       -0.95      8.68 o
  -9   6  12        1.42        0.22      8.49 o
  -8   6  12        3.36        3.68     14.34 o
  -7   6  12       18.63       21.07      8.33 o
  -6   6  12        1.50       13.80      9.91 o
  -5   6  12       43.95       65.38     14.34 o
  -4   6  12       68.68      110.28     13.11 o
  -3   6  12       15.63       46.87     10.42 o
  -2   6  12       47.15       57.54     10.19 o
  -1   6  12       27.13       41.59     10.68 o
   0   6  12        0.50       -1.41      8.73 o
   1   6  12       11.20        4.13      8.76 o
   2   6  12        0.01       -5.48      8.57 o
   3   6  12        0.01       11.59     11.31 o
 -11   7  12        5.80        0.70      7.10 o
 -10   7  12        0.54       -2.15      7.09 o
  -9   7  12        2.99       11.19      8.95 o
  -8   7  12       11.65       11.46      8.29 o
  -7   7  12        0.88        1.40      7.42 o
  -6   7  12        3.04       -2.46      8.43 o
  -5   7  12       19.35       37.38      9.92 o
  -4   7  12        1.84       11.69      9.15 o
  -3   7  12        1.05       18.77      8.96 o
  -2   7  12        0.08        5.78     11.19 o
  -1   7  12        0.01       10.26      9.23 o
   0   7  12        3.79       -2.88      8.82 o
   1   7  12       16.66       15.91      9.38 o
   2   7  12       14.89       23.17     14.69 o
 -10   8  12        7.06        3.95      7.80 o
  -9   8  12        2.45       -4.96      8.57 o
  -8   8  12        0.27        0.02      7.37 o
  -7   8  12        2.31       -0.11      7.95 o
  -6   8  12        5.79       12.54      9.56 o
  -5   8  12       17.29       37.48      9.68 o
  -4   8  12       79.58       92.44     12.27 o
  -3   8  12        0.45       18.59     15.39 o
  -2   8  12       21.02       31.54      8.95 o
  -1   8  12       17.75       22.71      9.56 o
   0   8  12        2.08       -2.95     18.42 o
   1   8  12        5.43       14.28      9.39 o
  -8   9  12        2.97       -4.20      9.21 o
  -7   9  12        7.81       -2.06      7.25 o
  -6   9  12        4.20        8.83     11.89 o
  -5   9  12        0.80       -4.48      8.98 o
  -4   9  12        4.39        8.57     10.37 o
  -3   9  12        4.31        9.31      8.96 o
  -2   9  12        1.19       15.23      8.90 o
  -1   9  12        4.58       15.04      8.00 o
  -9   1  13        0.90        6.94      8.17 o
  -8   1  13        0.48        0.09      9.31 o
  -7   1  13        0.23        8.20      9.21 o
  -6   1  13        5.51       21.49      8.56 o
  -5   1  13        2.56        6.70      8.12 o
  -4   1  13        2.42       28.88     10.30 o
  -3   1  13        3.29       16.70     10.04 o
  -2   1  13        1.14        9.58      9.39 o
  -1   1  13       10.51       16.63     11.66 o
   0   1  13        0.39       15.47     10.47 o
  -9   2  13        0.33       11.89     13.41 o
  -8   2  13        1.11       -0.75      7.50 o
  -7   2  13        0.81       -0.65      8.53 o
  -6   2  13        0.00        7.94      9.30 o
  -5   2  13        1.86        9.57     13.41 o
  -4   2  13        2.07       17.38      9.95 o
  -3   2  13        0.15        4.55      9.07 o
  -2   2  13        9.79       17.65      8.56 o
  -1   2  13        3.10        8.69      8.72 o
  -8   3  13        5.46        1.88     11.31 o
  -7   3  13        1.05        3.74      7.90 o
  -6   3  13        0.93       22.72      9.96 o
  -5   3  13        0.02        4.40      7.62 o
  -4   3  13        2.62       13.16      8.50 o
  -3   3  13        1.10       -3.81     10.26 o
  -2   3  13        0.09        7.17      8.18 o
  -1   3  13        0.16        5.39      9.14 o
  -7   4  13        0.33        1.90      7.93 o
  -6   4  13        0.87        4.27      9.05 o
  -5   4  13       17.77       29.48     14.80 o
  -4   4  13        3.27       -3.91      7.29 o
  -3   4  13        0.71       18.53      9.92 o
  -2   4  13        6.23       16.09      9.73 o
 
